# Supplementary material for: Small extracellular vesicles derived from human MSCs prevent allergic airway inflammation via immunomodulation on pulmonary macrophages
Source: Cell Death Dis. 2020 Jun 1;11(6):409. doi: 10.1038/s41419-020-2606-x (PMC7264182; doi:10.1038/s41419-020-2606-x)
Supplement: Supplementary file 8 — Supplementary Table 2 [file 41419_2020_2606_MOESM8_ESM.xlsx]

## Sheet: GOTERM_CC_DIRECT
Supplementary Table 2. GOTERM_CC_DIRECT
Category	Term	Count	%	PValue	Genes	List Total	Pop Hits	Pop Total	Fold Enrichment	Bonferroni	Benjamini	FDR
GOTERM_CC_DIRECT	GO:0070062~extracellular exosome	215	0.412826	1.38819e-101	A2M, BTD, LTBP2, LTBP3, LTBP4, FAM20C, FSTL1, CCT3, EDIL3, APP, CD44, PLOD1, HTRA1, PLOD2, PLOD3, RPLP0, COL12A1, FTL, C4A, PTPRG, KRT10, SERPING1, MYH9, DCTN2, SERPINF2, TXNDC5, F2, PDGFRB, LAMC1, GC, ALDOA, GLG1, AHCY, DAG1, CALR, CAPZB, CDC37, AHSG, P3H1, LGALS3BP, LAMB2, LAMB1, GARS, HBA1, CD63, SERPINI1, ECM1, GAS6, CCT7, HYOU1, CCT5, UBA1, ARF3, CCT8, MARCKS, HSPA13, DPP3, RTN4, PZP, NARS, …	312	2811	18224	4.46752	5.4556e-99	5.4556e-99	1.93129e-98
GOTERM_CC_DIRECT	GO:0005829~cytosol	137	0.263057	6.08068e-26	XRCC5, A2M, NRBP1, CAPZA2, CAPZA1, XRCC6, CCT3, IQGAP1, APP, APOA1, SERPINE2, HTRA1, RPLP0, FTL, DARS, ACTN1, EEF2, NPEPPS, MYH9, DCTN2, PSMA2, PSMA1, PSMA6, PSMA4, PSMA3, HARS, SDCBP, PDCD6IP, GC, ALDOA, FGFR1, AHCY, CLU, DAG1, CALR, CAPZB, FTH1, KARS, CDC37, EIF3B, PSMB3, NPM1, EIF3F, NUDC, EEF1A1, FSCN1, GARS, HBA1, CCT7, CORO1B, APEH, CCT5, PSMC5, VCP, PSMC3, UBA1, UBA2, CCT8, PSMC1, SPTBN1, …	312	3315	18224	2.41394	2.38971e-23	3.98285e-24	8.45958e-23
GOTERM_CC_DIRECT	GO:0005737~cytoplasm	130	0.249616	7.18385e-07	XRCC6, POSTN, CCT3, TGFB1, IQGAP1, APP, CD44, RPLP0, TPT1, PLS3, FTL, KIF5B, DARS, ACTN4, DDX39B, ACTN1, KRT10, EEF2, MYH9, DCTN2, PSMA2, PSMA1, PSMA6, PSMA4, PSMA3, HARS, PDGFRB, SDCBP, TUBA4B, PDCD6IP, SSC5D, AHCY, CLU, DAG1, CALR, CAPZB, FTH1, KARS, CDC37, TUBB, EIF3B, PSMB3, NPM1, SDF4, NUDC, EEF1A1, FSCN1, GARS, GAS6, CORO1C, CCT7, CORO1B, APEH, CCT5, PSMC5, VCP, PSMC3, UBA1, PSMC1, CCT8, SP…	312	5222	18224	1.4541	0.000282285	1.12929e-05	0.000999428
GOTERM_CC_DIRECT	GO:0016020~membrane	108	0.207373	2.65041e-25	XRCC5, NRBP1, CAPZA2, XRCC6, SYNCRIP, RPLP0, FTL, PTPRK, KIF5B, DARS, KRT10, MFGE8, EEF2, HLA-B, MYH9, DCTN2, SDCBP, PDGFRB, PDCD6IP, SSC5D, ALDOA, GLG1, PAM, DAG1, CALR, CAPZB, CALU, P3H1, LGALS3BP, ERO1A, NPM1, EIF3F, SDF4, B4GALT1, EEF1A1, MRC2, HBA1, HYOU1, LAMP2, PSMC5, PSMC3, PSMC1, NOMO1, HSP90AB1, NRP2, COPA, NRP1, LDLR, HEXA, HEXB, CLTC, CANX, ACTR3, AP2B1, COPB1, PSMD2, PSMD3, LOXL3, LO…	312	2200	18224	2.86741	1.04161e-22	1.48802e-23	3.68731e-22
GOTERM_CC_DIRECT	GO:0005615~extracellular space	104	0.199693	7.13425e-41	BTD, LTBP2, LTBP4, FAM20C, FSTL3, FSTL1, POSTN, VTN, MMP2, TGFB1, TGFB2, APP, APOA1, SERPINE2, HTRA1, TGFBI, TPT1, COL12A1, STC2, ACTN4, C4A, PTPRG, ACTN1, KRT10, MFGE8, SERPING1, TNFAIP6, SERPINF2, F2, TFPI, COL1A2, SDCBP, LAMC1, COL1A1, SSC5D, GC, ALDOA, PAM, CLU, DAG1, CALR, TIMP2, ABI3BP, AHSG, LGALS3BP, ALB, LAMB1, FN1, B4GALT1, EEF1A1, BMP1, CD63, SERPINI1, ECM1, GAS6, LAMP2, COPA, NRP1, HE…	312	1347	18224	4.50977	2.80376e-38	9.34586e-39	9.92532e-38
GOTERM_CC_DIRECT	GO:0005576~extracellular region	96	0.184332	2.19389e-28	NRP2, A2M, TLN1, PZP, LTBP1, BTD, LTBP3, CAPZA2, LTBP4, CAPZA1, FSTL3, CSPG4, FSTL1, VTN, MMP2, TGFB1, TGFB2, HSPH1, APP, APOA1, SERPINE2, HTRA1, GSN, TGFBI, COL12A1, ITIH2, LOXL3, ITIH3, HSP90AA1, STC2, C4A, ACTN4, MMP19, ACTN1, SERPING1, MFGE8, FLNA, SERPINF2, F2, TFPI, COL1A2, LAMC1, COL1A1, PROS1, GC, ALDOA, FGFR1, C3, TNC, CLU, COL3A1, PAMR1, DAG1, C1R, C1S, CALR, TIMP2, KARS, AHSG, CALU, IT…	312	1610	18224	3.48285	8.62199e-26	1.7244e-26	3.05219e-25
GOTERM_CC_DIRECT	GO:0005886~plasma membrane	87	0.167051	0.0207239	RTN4, DPP3, XRCC5, NRP2, TLN1, NRP1, LDLR, PDIA6, CCT3, CLTC, MMP2, TGFB1, IQGAP1, PKM, APP, AP2B1, APOA1, CD44, HTRA1, GSN, COPB1, TGFBI, USP14, HSP90AA1, C4A, ACTN1, EEF2, HLA-B, CLIC1, NPEPPS, MYH9, FLNC, FLNB, FLNA, ATP6V1A, C1QBP, F2, CD81, NUCB2, TFPI, UBC, SDCBP, PDGFRB, UNC80, PROS1, GLG1, PAM, FGFR1, C3, CSF1, CALD1, VIM, DAG1, CD109, ARHGAP35, PCDHGC3, NEO1, KARS, CD9, FAT1, KRT1, SERPI…	312	4121	18224	1.23312	0.999733	0.10945	25.2742
GOTERM_CC_DIRECT	GO:0031012~extracellular matrix	68	0.130568	2.58118e-56	LTBP1, LTBP2, LTBP3, LTBP4, VTN, POSTN, EDIL3, CLTC, MMP2, PRDX1, CANX, TGFB1, TGFB2, PKM, SERPINE2, HTRA1, TGFBI, COL12A1, LOXL2, DYNC1H1, HSP90AA1, MMP19, EEF2, MFGE8, CCT6A, MYH9, FLNB, FLNA, EIF4A1, COL1A2, LAMC1, COL1A1, SSC5D, GANAB, TNC, VIM, CLU, COL3A1, CALR, TIMP2, ABI3BP, AHSG, LGALS3BP, TUBB, LAMB2, COMP, COL6A3, KRT1, COL6A2, COL6A1, FBN2, HSPA5, LAMB1, THBS1, THBS2, GAPDH, HSPA8, FN…	312	296	18224	13.4186	1.0144e-53	5.07201e-54	3.59099e-53
GOTERM_CC_DIRECT	GO:0005925~focal adhesion	51	0.0979263	2.32677e-29	TLN1, NRP1, PDIA3, CSPG4, CLTC, IQGAP1, ACTR3, CD44, GSN, RPLP0, ACTN4, ACTN1, MYH9, FLNC, FLNB, FLNA, IGF2R, CD81, PDGFRB, SDCBP, PDCD6IP, YWHAZ, TNC, VIM, DAG1, CALR, TPM4, ANXA6, CD9, FAT1, NPM1, HSPA5, HSPA8, PLEC, ACTB, P4HB, ACTC1, MRC2, YWHAB, ANXA5, CAPN2, YWHAE, CAPN1, CORO1C, CORO1B, HYOU1, YWHAG, HSP90B1, LRP1, YWHAQ, MARCKS	312	391	18224	7.61873	9.14419e-27	2.28605e-27	3.23705e-26
GOTERM_CC_DIRECT	GO:0005783~endoplasmic reticulum	36	0.0691244	7.47249e-07	RTN4, FKBP9, PDIA3, CLU, SYNCRIP, PDIA6, CALR, PRKCSH, CANX, CALU, P3H1, P4HA2, ERO1A, PLOD1, ALB, PLOD2, PLOD3, HSPA5, THBS1, P4HB, STC2, HLA-B, CAPN2, HNRNPR, HYOU1, HSP90B1, VCP, TXNDC5, NUCB2, ARCN1, TFPI, SIL1, EEF1G, HSPA13, EEF1D, UGGT1	312	828	18224	2.53958	0.000293626	1.12949e-05	0.00103958
GOTERM_CC_DIRECT	GO:0005913~cell-cell adherens junction	34	0.0652842	1.20975e-16	RTN4, ALDOA, HSP90AB1, TLN1, YWHAZ, CALD1, CAPZA1, DAG1, CAPZB, PRDX1, IQGAP1, PKM, HSPA5, NUDC, HSPA8, PLEC, ENO1, KIF5B, FSCN1, YWHAB, EEF2, CLIC1, MYH9, FLNB, YWHAE, FLNA, EIF4G1, CORO1B, CCT8, SDCBP, SPTBN1, EEF1G, EEF1D, SPTAN1	312	323	18224	6.14845	4.36318e-14	3.9968e-15	1.55431e-13
GOTERM_CC_DIRECT	GO:0005788~endoplasmic reticulum lumen	32	0.0614439	1.58714e-21	GANAB, ADAMTSL1, PDIA3, COL3A1, PDIA6, PDIA4, CALR, PRKCSH, CANX, P3H1, APOA1, P4HA2, ERO1A, COL6A3, COL6A2, COL6A1, COL12A1, HSPA5, THBS1, P4HB, COL5A2, COL5A1, GAS6, HYOU1, HSP90B1, TXNDC5, F2, COL1A2, SIL1, COL1A1, FKBP10, UGGT1	312	192	18224	9.73504	6.23746e-19	6.93051e-20	2.20806e-18
GOTERM_CC_DIRECT	GO:0072562~blood microparticle	31	0.0595238	1.65303e-23	GC, YWHAZ, A2M, PZP, C3, CLU, VTN, C1R, C1S, TGFB1, AHSG, LGALS3BP, APOA1, GSN, ALB, SERPINC1, KRT1, ITIH2, HSPA8, FN1, ACTB, ACTC1, C4A, SERPING1, HBA1, CLIC1, PSMC5, SERPINF2, F2, SDCBP, PROS1	312	152	18224	11.9126	6.49641e-21	8.12052e-22	2.29973e-20
GOTERM_CC_DIRECT	GO:0009986~cell surface	31	0.0595238	1.61939e-08	HSP90AB1, PAM, TLN1, NRP1, PDIA3, LDLR, CLSTN1, CLU, CD109, CSPG4, PDIA4, CALR, TIMP2, TGFB1, APP, APOA1, CD44, HSPA5, THBS1, USP14, PTPRK, HSP90AA1, AXL, HLA-B, SPARC, CD63, C1QBP, SERPINF2, IGF2R, TFPI, PDGFRB	312	542	18224	3.34081	6.36419e-06	3.34958e-07	2.25293e-05
GOTERM_CC_DIRECT	GO:0005739~mitochondrion	31	0.0595238	0.071951	HSP90AB1, BCAT1, YWHAZ, NARS, CLU, CLTC, MMP2, PRDX1, FTH1, KARS, ANXA6, PKM, TPP1, PSMB3, HSPA5, PSAP, YWHAB, ILF3, SPARC, CLIC1, DPYSL2, YWHAE, CAPN1, CCT7, ATP6V1A, YWHAG, C1QBP, UBA1, HARS, YWHAQ, TXNRD1	312	1331	18224	1.36042	1	0.275649	64.6134
GOTERM_CC_DIRECT	GO:0005794~Golgi apparatus	30	0.0576037	0.000410264	GNPTG, GLG1, GANAB, LDLR, FAM20C, CLU, FSTL3, NEO1, CALR, CALU, APP, CD44, ALB, COPB1, PSMB3, KRT2, SDF4, GOLM1, B4GALT1, GDI1, TCP1, BMP1, STC2, HLA-B, CAPN2, NUCB1, ARF3, ARCN1, NUCB2, COL1A1	312	863	18224	2.03048	0.148935	0.00383232	0.569259
GOTERM_CC_DIRECT	GO:0005578~proteinaceous extracellular matrix	27	0.0518433	9.01486e-13	GLG1, ADAMTSL1, LTBP1, LTBP2, LTBP4, POSTN, CALR, TIMP2, MMP2, TGFB1, P3H1, LGALS3BP, COMP, TGFBI, COL6A3, COL6A2, FBN2, FN1, BMP1, MMP19, FBN1, SPARC, COL5A2, ECM1, COL5A1, FBLN1, COL1A2	312	268	18224	5.88462	3.5429e-10	2.53064e-11	1.25419e-09
GOTERM_CC_DIRECT	GO:0043209~myelin sheath	24	0.0460829	1.35349e-15	ACTB, GDI1, TCP1, HSP90AA1, PDIA3, FSCN1, CCT3, DPYSL2, CLTC, CANX, PRDX1, PKM, ATP6V1A, YWHAG, CCT5, VCP, ALB, ACTR1A, ENO2, WDR1, HSPA5, PDCD6IP, TUBA1B, HSPA8	312	152	18224	9.22267	5.23581e-13	4.03011e-14	1.85407e-12
GOTERM_CC_DIRECT	GO:0042470~melanosome	23	0.0441628	1.5974e-18	HSP90AB1, P4HB, YWHAZ, AHCY, HSP90AA1, GANAB, PDIA3, YWHAB, PDIA6, PDIA4, CLTC, CD63, CANX, PRDX1, YWHAE, CALU, ANXA6, HSP90B1, TPP1, SDCBP, HSPA5, PDCD6IP, HSPA8	312	101	18224	13.3013	6.27777e-16	6.27777e-17	2.22233e-15
GOTERM_CC_DIRECT	GO:0048471~perinuclear region of cytoplasm	23	0.0441628	0.00105853	PAM, NRBP1, HSP90AA1, STC2, ACTN4, KIF5B, CSF1, CLU, YWHAB, LMNA, CLIC1, CALR, FLNA, ANXA6, CORO1B, HSP90B1, APP, VCP, IGF2R, ARF3, FAT1, LAMB1, GAPDH	312	621	18224	2.16334	0.340467	0.00845839	1.46263
GOTERM_CC_DIRECT	GO:0043234~protein complex	19	0.0364823	0.000271295	ACTB, GDI1, HSP90AA1, LTBP1, ACTN4, DDX39B, CLU, YWHAB, DPYSL2, CLTC, MYH9, CANX, IQGAP1, TUBB, ALB, YWHAQ, COL6A2, SPTBN1, COL6A1	312	412	18224	2.69368	0.101145	0.00266229	0.376772
GOTERM_CC_DIRECT	GO:0015629~actin cytoskeleton	18	0.0345622	2.18606e-07	ALDOA, ACTN4, CALD1, CAPZA2, CAPZA1, FSCN1, ARHGAP35, MYH9, FLNB, CAPZB, IQGAP1, FLNA, ACTR3, CORO1C, CORO1B, GSN, PSMB3, MARCKS	312	218	18224	4.82287	8.59085e-05	3.57967e-06	0.000304129
GOTERM_CC_DIRECT	GO:0005856~cytoskeleton	18	0.0345622	0.000230727	ACTB, CALD1, CAPZA1, FSCN1, VIM, DAG1, FRMPD1, CCT3, DPYSL2, FLNC, TPM1, CAPZB, TPM4, TPM3, TUBB, KRT1, SDCBP, PLEC	312	371	18224	2.83392	0.0866958	0.00238364	0.320515
GOTERM_CC_DIRECT	GO:0031093~platelet alpha granule lumen	17	0.0326421	5.53121e-16	ALDOA, A2M, ACTN4, CLU, ACTN1, SERPING1, SPARC, GAS6, TGFB1, AHSG, TGFB2, APP, ALB, SERPINF2, THBS1, PROS1, FN1	312	55	18224	18.0541	2.18159e-13	1.82077e-14	7.77156e-13
GOTERM_CC_DIRECT	GO:0005874~microtubule	17	0.0326421	9.44354e-05	TCP1, KIF5B, MAP1B, CCT3, CCT6A, DPYSL2, IQGAP1, DCTN2, CCT7, HSPH1, CCT5, TUBB, CCT8, TUBA4B, DYNC1H1, TUBA1B, NUDC	312	311	18224	3.19284	0.0364346	0.00105986	0.131301
GOTERM_CC_DIRECT	GO:0000502~proteasome complex	15	0.0288018	1.13697e-12	RAD23A, PSMA2, PSMA1, PSMD13, PSMC5, VCP, PSMA6, PSMC3, PSMB3, PSMA4, PSMC1, PSMA3, PSMD2, PSMD3, USP14	312	60	18224	14.6026	4.46833e-10	2.97888e-11	1.58179e-09
GOTERM_CC_DIRECT	GO:0005604~basement membrane	15	0.0288018	6.09553e-11	TNC, EFEMP2, FBN1, DAG1, NID1, VTN, SPARC, COL5A1, FBLN1, LAMB2, TGFBI, LAMC1, LOXL2, LAMB1, THBS2	312	79	18224	11.0906	2.39555e-08	1.40914e-09	8.48024e-08
GOTERM_CC_DIRECT	GO:0030529~intracellular ribonucleoprotein complex	15	0.0288018	8.70309e-08	ACTB, ACTN4, SYNCRIP, ILF3, EEF2, SSB, HNRNPR, NCL, IQGAP1, YBX1, ILF2, RPLP0, NPM1, GAPDH, HSPA8	312	136	18224	6.44231	3.42026e-05	1.62872e-06	0.000121079
GOTERM_CC_DIRECT	GO:1903561~extracellular vesicle	14	0.0268817	1.63344e-12	EFEMP2, MFGE8, EDIL3, CLTC, PKM, CD9, APOA1, SERPINE2, COL6A3, COL6A2, COL12A1, SDCBP, PDCD6IP, SPTAN1	312	50	18224	16.3549	6.41954e-10	4.01221e-11	2.27252e-09
GOTERM_CC_DIRECT	GO:0043202~lysosomal lumen	13	0.0249616	2.13529e-08	GC, LAMP2, HSP90AA1, IDS, TPP1, PSAP, HEXA, TXNDC5, HEXB, GAA, CSPG4, PDGFRB, HSPA8	312	85	18224	8.93333	8.39165e-06	4.19584e-07	2.97066e-05
GOTERM_CC_DIRECT	GO:0005765~lysosomal membrane	13	0.0249616	0.00271295	HSP90AB1, ANXA6, ATP6V1A, LAMP2, LRP1, UBA1, PSAP, IGF2R, GAA, UBC, COL6A1, CD63, HSPA8	312	274	18224	2.77129	0.65618	0.0199426	3.70891
GOTERM_CC_DIRECT	GO:0043025~neuronal cell body	12	0.0230415	0.0199332	PTPRK, HSP90AA1, NRP1, LRP1, C4A, DPYSL2, TIMP2, CANX, FLNA, TGFB1, TGFB2, PURA	312	315	18224	2.22515	0.999634	0.106886	24.4304
GOTERM_CC_DIRECT	GO:0005884~actin filament	11	0.0211214	1.41537e-07	CORO1B, ACTC1, ACTN1, WDR1, TPM1, CAPZB, FLNA, IQGAP1, TPM4, PLS3, TPM3	312	65	18224	9.88481	5.56226e-05	2.52837e-06	0.00019691
GOTERM_CC_DIRECT	GO:0005911~cell-cell junction	11	0.0211214	0.000762382	ACTR3, PTPRK, TLN1, APP, ACTN4, FAT1, FSCN1, ACTN1, WDR1, FLNA, IQGAP1	312	172	18224	3.73554	0.258982	0.00663854	1.05544
GOTERM_CC_DIRECT	GO:0030424~axon	11	0.0211214	0.00495034	NRP2, PTPRK, APP, NRP1, C4A, GARS, YWHAE, CANX, TGFB1, IQGAP1, TGFB2	312	222	18224	2.8942	0.857771	0.0348389	6.67118
GOTERM_CC_DIRECT	GO:0001725~stress fiber	9	0.0172811	3.45787e-06	CORO1B, ACTN4, FSCN1, ACTN1, MYH9, FLNB, TPM1, TPM4, TPM3	312	54	18224	9.73504	0.00135802	4.85326e-05	0.00481056
GOTERM_CC_DIRECT	GO:0005903~brush border	9	0.0172811	7.78139e-06	ACTR3, ACTN4, CAPZA2, ACTN1, CLIC1, MYH9, FLNB, CAPZB, PLEC	312	60	18224	8.76154	0.00305343	9.86435e-05	0.0108251
GOTERM_CC_DIRECT	GO:0005581~collagen trimer	9	0.0172811	0.000176642	COL3A1, COL6A3, COL1A2, COL6A2, COL12A1, COL6A1, COL1A1, COL5A2, COL5A1	312	92	18224	5.71405	0.0670713	0.00187463	0.245468
GOTERM_CC_DIRECT	GO:0030027~lamellipodium	9	0.0172811	0.00627305	CORO1C, ACTR3, CORO1B, ACTC1, NRBP1, FAT1, FSCN1, DAG1, CAPZB	312	160	18224	3.28558	0.915675	0.0410502	8.38242
GOTERM_CC_DIRECT	GO:0005764~lysosome	9	0.0172811	0.0406439	LAMP2, LDLR, TPP1, PSAP, USP5, GAA, CAPN2, CD63, CAPN1	312	226	18224	2.32607	1	0.182347	43.8565
GOTERM_CC_DIRECT	GO:0071682~endocytic vesicle lumen	8	0.015361	3.95149e-09	HSPH1, HYOU1, HSP90B1, HSP90AA1, APOA1, HBA1, SPARC, CALR	312	16	18224	29.2051	1.55294e-06	8.62743e-08	5.4974e-06
GOTERM_CC_DIRECT	GO:0005793~endoplasmic reticulum-Golgi intermediate compartment	8	0.015361	0.000156668	NUCB1, P4HB, COPB1, NUCB2, PDIA6, HSPA5, UGGT1, FN1	312	68	18224	6.87179	0.0597181	0.00170897	0.21774
GOTERM_CC_DIRECT	GO:0005623~cell	8	0.015361	0.00162826	P4HB, PDIA3, TXNDC5, TXNRD1, PDIA4, PRDX1, FTH1, FTL	312	100	18224	4.67282	0.472933	0.0124789	2.24161
GOTERM_CC_DIRECT	GO:0009897~external side of plasma membrane	8	0.015361	0.0733649	B4GALT1, CD9, P4HB, LDLR, MFGE8, CALR, THBS1, ANXA5	312	213	18224	2.19381	1	0.275293	65.3561
GOTERM_CC_DIRECT	GO:0030863~cortical cytoskeleton	7	0.0134409	1.39496e-06	ACTB, ACTN4, CAPZA2, MYH9, CAPZB, FLNA, TPM4	312	22	18224	18.5851	0.000548069	2.03042e-05	0.00194068
GOTERM_CC_DIRECT	GO:0044297~cell body	7	0.0134409	0.000706464	CCT7, TUBB, CCT5, TCP1, ACTC1, CCT8, CCT3	312	63	18224	6.49003	0.242505	0.00643822	0.978378
GOTERM_CC_DIRECT	GO:0005796~Golgi lumen	7	0.0134409	0.00604368	F2, CSPG4, VTN, PROS1, SDF4, TGFB1, GAS6	312	96	18224	4.25908	0.907669	0.0402432	8.08777
GOTERM_CC_DIRECT	GO:0030426~growth cone	7	0.0134409	0.0146157	NRP1, FSCN1, DPYSL2, TIMP2, HNRNPR, IQGAP1, DCTN2	312	116	18224	3.52476	0.996931	0.0839387	18.522
GOTERM_CC_DIRECT	GO:0031982~vesicle	7	0.0134409	0.0226029	CORO1C, PKM, KIF5B, CD81, CLIC1, GAPDH, DCTN2	312	128	18224	3.19431	0.999875	0.117318	27.2445
GOTERM_CC_DIRECT	GO:0005832~chaperonin-containing T-complex	6	0.0115207	1.66989e-07	CCT7, CCT5, TCP1, CCT8, CCT3, CCT6A	312	9	18224	38.9402	6.56244e-05	2.85333e-06	0.000232318
GOTERM_CC_DIRECT	GO:0022624~proteasome accessory complex	6	0.0115207	7.32874e-06	PSMD13, PSMC5, PSMC3, PSMC1, PSMD2, PSMD3	312	17	18224	20.6154	0.00287606	9.60023e-05	0.0101954
GOTERM_CC_DIRECT	GO:0005839~proteasome core complex	6	0.0115207	2.27855e-05	PSMA2, PSMA1, PSMA6, PSMA4, PSMB3, PSMA3	312	21	18224	16.6886	0.00891482	0.000271321	0.031695
GOTERM_CC_DIRECT	GO:0030175~filopodium	6	0.0115207	0.00728595	B4GALT1, ACTC1, FAT1, FSCN1, DAG1, DYNC1H1	312	71	18224	4.93608	0.94352	0.0467687	9.67309
GOTERM_CC_DIRECT	GO:0042383~sarcolemma	6	0.0115207	0.0151569	COL6A3, DAG1, COL6A2, COL6A1, FLNC, PLEC	312	85	18224	4.12308	0.997527	0.0856905	19.1424
GOTERM_CC_DIRECT	GO:0030018~Z disc	6	0.0115207	0.0517507	ACTN4, ACTN1, FLNC, FLNB, CAPZB, FLNA	312	118	18224	2.97001	1	0.217831	52.2535
GOTERM_CC_DIRECT	GO:0005770~late endosome	6	0.0115207	0.0581148	LAMP2, LDLR, IGF2R, CD63, SDF4, HSPA8	312	122	18224	2.87264	1	0.236968	56.5236
GOTERM_CC_DIRECT	GO:0005802~trans-Golgi network	6	0.0115207	0.083743	NUCB1, PAM, AP2B1, IGF2R, TGFBI, POSTN	312	136	18224	2.57692	1	0.298365	70.3806
GOTERM_CC_DIRECT	GO:0015630~microtubule cytoskeleton	6	0.0115207	0.08577	NUCB1, ACTR1A, GAPDH, IQGAP1, KARS, SPTAN1	312	137	18224	2.55811	1	0.30205	71.2793
GOTERM_CC_DIRECT	GO:0019773~proteasome core complex, alpha-subunit complex	5	0.00960061	5.51747e-06	PSMA2, PSMA1, PSMA6, PSMA4, PSMA3	312	8	18224	36.5064	0.00216602	7.47687e-05	0.00767576
GOTERM_CC_DIRECT	GO:0002199~zona pellucida receptor complex	5	0.00960061	9.79786e-06	CCT7, CCT5, TCP1, CCT8, CCT3	312	9	18224	32.4501	0.00384317	0.000120323	0.0136301
GOTERM_CC_DIRECT	GO:0034663~endoplasmic reticulum chaperone complex	5	0.00960061	2.49759e-05	HYOU1, P4HB, HSP90B1, PDIA6, HSPA5	312	11	18224	26.5501	0.00976764	0.000288654	0.0347414
GOTERM_CC_DIRECT	GO:0036464~cytoplasmic ribonucleoprotein granule	5	0.00960061	0.000792836	ACTB, TUBB, RPLP0, NCL, IQGAP1	312	25	18224	11.6821	0.267805	0.00675336	1.09738
GOTERM_CC_DIRECT	GO:0005790~smooth endoplasmic reticulum	5	0.00960061	0.000924502	HYOU1, APP, HSPA5, CALR, CANX	312	26	18224	11.2327	0.304759	0.00770415	1.27854
GOTERM_CC_DIRECT	GO:0030017~sarcomere	5	0.00960061	0.00427535	ACTC1, PSMA6, TPM1, MMP2, CAPZB	312	39	18224	7.48849	0.814335	0.0307006	5.78653
GOTERM_CC_DIRECT	GO:0030669~clathrin-coated endocytic vesicle membrane	5	0.00960061	0.00512574	CD9, AP2B1, LDLR, AP2A1, CLTC	312	41	18224	7.1232	0.867291	0.0354217	6.8998
GOTERM_CC_DIRECT	GO:0045111~intermediate filament cytoskeleton	5	0.00960061	0.0118443	VIM, CCT8, NSFL1C, KRT2, PLEC	312	52	18224	5.61637	0.990745	0.0705532	15.2754
GOTERM_CC_DIRECT	GO:0030666~endocytic vesicle membrane	5	0.00960061	0.0262318	CD9, AP2B1, LRP1, AP2A1, UBC	312	66	18224	4.42502	0.999971	0.13166	30.9138
GOTERM_CC_DIRECT	GO:0000932~cytoplasmic mRNA processing body	5	0.00960061	0.0444015	PSMA2, PSMA6, PSMC3, PSMA4, CAPRIN1	312	78	18224	3.74425	1	0.193498	46.8397
GOTERM_CC_DIRECT	GO:0001726~ruffle	5	0.00960061	0.0681122	TLN1, FSCN1, ACTN1, MYH9, IQGAP1	312	90	18224	3.24501	1	0.265112	62.5217
GOTERM_CC_DIRECT	GO:0030133~transport vesicle	5	0.00960061	0.0795835	COPA, COPB2, COPB1, IGF2R, ARCN1	312	95	18224	3.07422	1	0.292992	68.4541
GOTERM_CC_DIRECT	GO:0030867~rough endoplasmic reticulum membrane	4	0.00768049	0.000258672	PLOD1, PLOD2, UBA1, PLOD3	312	8	18224	29.2051	0.0966735	0.00260356	0.35927
GOTERM_CC_DIRECT	GO:0005577~fibrinogen complex	4	0.00768049	0.000383109	FBLN1, SERPINF2, THBS1, FN1	312	9	18224	25.9601	0.1398	0.00366621	0.531673
GOTERM_CC_DIRECT	GO:0005838~proteasome regulatory particle	4	0.00768049	0.000733676	PSMD13, PSMC5, PSMC1, PSMD2	312	11	18224	21.2401	0.250569	0.00653402	1.01589
GOTERM_CC_DIRECT	GO:0008540~proteasome regulatory particle, base subcomplex	4	0.00768049	0.000965914	PSMC5, PSMC3, PSMC1, PSMD2	312	12	18224	19.4701	0.315993	0.00788102	1.33545
GOTERM_CC_DIRECT	GO:0031091~platelet alpha granule	4	0.00768049	0.0015582	SERPINE2, SPARC, THBS1, THBS2	312	14	18224	16.6886	0.458195	0.0121822	2.14612
GOTERM_CC_DIRECT	GO:0030126~COPI vesicle coat	4	0.00768049	0.0015582	COPA, COPB2, COPB1, ARCN1	312	14	18224	16.6886	0.458195	0.0121822	2.14612
GOTERM_CC_DIRECT	GO:0002102~podosome	4	0.00768049	0.00763906	GSN, FSCN1, WDR1, TPM4	312	24	18224	9.73504	0.950889	0.0474453	10.1191
GOTERM_CC_DIRECT	GO:0031941~filamentous actin	4	0.00768049	0.0155439	FSCN1, TPM1, FLNA, TPM4	312	31	18224	7.53681	0.997881	0.0865626	19.5834
GOTERM_CC_DIRECT	GO:0005844~polysome	4	0.00768049	0.0267431	EIF4G1, PSMA1, PSMA6, CALR	312	38	18224	6.14845	0.999976	0.130792	31.4167
GOTERM_CC_DIRECT	GO:0031252~cell leading edge	4	0.00768049	0.0286154	CORO1B, VIM, MYH9, IQGAP1	312	39	18224	5.9908	0.999989	0.137724	33.2296
GOTERM_CC_DIRECT	GO:0030864~cortical actin cytoskeleton	4	0.00768049	0.0367796	EEF1A1, GSN, WDR1, CAPN2	312	43	18224	5.43351	1	0.168136	40.6271
GOTERM_CC_DIRECT	GO:0031594~neuromuscular junction	4	0.00768049	0.0674987	APP, SERPINE2, POSTN, MYH9	312	55	18224	4.24802	1	0.26552	62.177
GOTERM_CC_DIRECT	GO:0005862~muscle thin filament tropomyosin	3	0.00576037	0.00170271	TPM1, TPM4, TPM3	312	4	18224	43.8077	0.488156	0.012797	2.34299
GOTERM_CC_DIRECT	GO:0016528~sarcoplasm	3	0.00576037	0.00576048	GSN, FLNC, PLEC	312	7	18224	25.033	0.896731	0.039049	7.72277
GOTERM_CC_DIRECT	GO:0044754~autolysosome	3	0.00576037	0.00759441	LAMP2, FTH1, FTL	312	8	18224	21.9038	0.950013	0.0479281	10.0628
GOTERM_CC_DIRECT	GO:0031595~nuclear proteasome complex	3	0.00576037	0.00759441	PSMC5, PSMC3, PSMC1	312	8	18224	21.9038	0.950013	0.0479281	10.0628
GOTERM_CC_DIRECT	GO:0005641~nuclear envelope lumen	3	0.00576037	0.00759441	TUBB, APP, IGF2R	312	8	18224	21.9038	0.950013	0.0479281	10.0628
GOTERM_CC_DIRECT	GO:0008290~F-actin capping protein complex	3	0.00576037	0.00965479	CAPZA2, CAPZA1, CAPZB	312	9	18224	19.4701	0.977913	0.0587252	12.626
GOTERM_CC_DIRECT	GO:0031597~cytosolic proteasome complex	3	0.00576037	0.0119334	PSMC5, PSMC3, PSMC1	312	10	18224	17.5231	0.991067	0.0700133	15.3816
GOTERM_CC_DIRECT	GO:0001527~microfibril	3	0.00576037	0.0119334	LTBP1, FBN1, FBN2	312	10	18224	17.5231	0.991067	0.0700133	15.3816
GOTERM_CC_DIRECT	GO:0036020~endolysosome membrane	3	0.00576037	0.0171135	AP2B1, AP2A1, CLTC	312	12	18224	14.6026	0.998868	0.0936376	21.3488
GOTERM_CC_DIRECT	GO:0031089~platelet dense granule lumen	3	0.00576037	0.0230731	LGALS3BP, ITIH3, ECM1	312	14	18224	12.5165	0.999896	0.118095	27.7299
GOTERM_CC_DIRECT	GO:0005605~basal lamina	3	0.00576037	0.026327	LAMB2, NID1, FN1	312	15	18224	11.6821	0.999972	0.130469	31.0076
GOTERM_CC_DIRECT	GO:0031143~pseudopodium	3	0.00576037	0.0333476	ACTN4, ACTN1, CAPN2	312	17	18224	10.3077	0.999998	0.157082	37.6153
GOTERM_CC_DIRECT	GO:0043034~costamere	3	0.00576037	0.0410075	DAG1, FLNC, PLEC	312	19	18224	9.22267	1	0.181825	44.1518
GOTERM_CC_DIRECT	GO:0031430~M band	3	0.00576037	0.0580441	ALDOA, SPTBN1, ENO1	312	23	18224	7.61873	1	0.239103	56.4781
GOTERM_CC_DIRECT	GO:0030117~membrane coat	3	0.00576037	0.0721398	COPB2, AP2B1, COPB1	312	26	18224	6.73964	1	0.273737	64.7134
GOTERM_CC_DIRECT	GO:0030016~myofibril	3	0.00576037	0.0820834	PSMA6, CALD1, TPM1	312	28	18224	6.25824	1	0.298346	69.6254
GOTERM_CC_DIRECT	GO:0071556~integral component of lumenal side of endoplasmic reticulum membrane	3	0.00576037	0.087204	HLA-B, CALR, CANX	312	29	18224	6.04244	1	0.303862	71.8997
GOTERM_CC_DIRECT	GO:0008043~intracellular ferritin complex	2	0.00384025	0.0338405	FTH1, FTL	312	2	18224	58.4103	0.999999	0.157398	38.0565
GOTERM_CC_DIRECT	GO:0042643~actomyosin, actin portion	2	0.00384025	0.0338405	ACTC1, WDR1	312	2	18224	58.4103	0.999999	0.157398	38.0565
GOTERM_CC_DIRECT	GO:1990730~VCP-NSFL1C complex	2	0.00384025	0.0338405	VCP, NSFL1C	312	2	18224	58.4103	0.999999	0.157398	38.0565
GOTERM_CC_DIRECT	GO:0005584~collagen type I trimer	2	0.00384025	0.0338405	COL1A2, COL1A1	312	2	18224	58.4103	0.999999	0.157398	38.0565
GOTERM_CC_DIRECT	GO:0043564~Ku70:Ku80 complex	2	0.00384025	0.0503302	XRCC5, XRCC6	312	3	18224	38.9402	1	0.214634	51.2488
GOTERM_CC_DIRECT	GO:0043260~laminin-11 complex	2	0.00384025	0.0503302	LAMB2, LAMC1	312	3	18224	38.9402	1	0.214634	51.2488
GOTERM_CC_DIRECT	GO:0005606~laminin-1 complex	2	0.00384025	0.0503302	LAMC1, LAMB1	312	3	18224	38.9402	1	0.214634	51.2488
GOTERM_CC_DIRECT	GO:0031523~Myb complex	2	0.00384025	0.0503302	CLTC, FLNA	312	3	18224	38.9402	1	0.214634	51.2488
GOTERM_CC_DIRECT	GO:0005588~collagen type V trimer	2	0.00384025	0.0503302	COL5A2, COL5A1	312	3	18224	38.9402	1	0.214634	51.2488
GOTERM_CC_DIRECT	GO:0005589~collagen type VI trimer	2	0.00384025	0.0503302	COL6A3, COL6A1	312	3	18224	38.9402	1	0.214634	51.2488
GOTERM_CC_DIRECT	GO:0043259~laminin-10 complex	2	0.00384025	0.0503302	LAMC1, LAMB1	312	3	18224	38.9402	1	0.214634	51.2488
GOTERM_CC_DIRECT	GO:0097452~GAIT complex	2	0.00384025	0.0665394	SYNCRIP, GAPDH	312	4	18224	29.2051	1	0.264722	61.632
GOTERM_CC_DIRECT	GO:0005853~eukaryotic translation elongation factor 1 complex	2	0.00384025	0.0665394	EEF1A1, EEF1D	312	4	18224	29.2051	1	0.264722	61.632
GOTERM_CC_DIRECT	GO:0030478~actin cap	2	0.00384025	0.0665394	GSN, CALD1	312	4	18224	29.2051	1	0.264722	61.632
GOTERM_CC_DIRECT	GO:0031088~platelet dense granule membrane	2	0.00384025	0.0824728	LAMP2, CD63	312	5	18224	23.3641	1	0.296974	69.8042
GOTERM_CC_DIRECT	GO:0030118~clathrin coat	2	0.00384025	0.0981351	IGF2R, CLTC	312	6	18224	19.4701	1	0.333644	76.236
GOTERM_CC_DIRECT	GO:0000015~phosphopyruvate hydratase complex	2	0.00384025	0.0981351	ENO2, ENO1	312	6	18224	19.4701	1	0.333644	76.236
GOTERM_CC_DIRECT	GO:0071204~histone pre-mRNA 3'end processing complex	2	0.00384025	0.0981351	SYNCRIP, YBX1	312	6	18224	19.4701	1	0.333644	76.236
GOTERM_CC_DIRECT	GO:0030130~clathrin coat of trans-Golgi network vesicle	2	0.00384025	0.0981351	AP2A1, CLTC	312	6	18224	19.4701	1	0.333644	76.236
GOTERM_CC_DIRECT	GO:0070937~CRD-mediated mRNA stability complex	2	0.00384025	0.0981351	SYNCRIP, YBX1	312	6	18224	19.4701	1	0.333644	76.236
