# Supplementary material for: Small extracellular vesicles derived from human MSCs prevent allergic airway inflammation via immunomodulation on pulmonary macrophages
Source: Cell Death Dis. 2020 Jun 1;11(6):409. doi: 10.1038/s41419-020-2606-x (PMC7264182; doi:10.1038/s41419-020-2606-x)
Supplement: Supplementary file 9 — Supplementary Table 3 [file 41419_2020_2606_MOESM9_ESM.xlsx]

## Sheet: GOTERM_BP_DIRECT
Supplementary Table 3. GOTERM_BP_DIRECT
Category	Term	Count	%	PValue	Genes	List Total	Pop Hits	Pop Total	Fold Enrichment	Bonferroni	Benjamini	FDR
GOTERM_BP_DIRECT	GO:0002576~platelet degranulation	28	0.0537634	3.84088e-24	ALDOA, TLN1, A2M, CLU, TGFB1, TGFB2, AHSG, CD9, APP, LGALS3BP, APOA1, ALB, ITIH3, THBS1, FN1, ACTN4, PSAP, ACTN1, SERPING1, SPARC, CD63, ECM1, FLNA, GAS6, LAMP2, SERPINF2, WDR1, PROS1	305	103	16792	14.9666	7.36297e-21	7.36297e-21	6.57103e-21
GOTERM_BP_DIRECT	GO:0030198~extracellular matrix organization	29	0.0556836	1.87171e-17	TNC, COL3A1, DAG1, VTN, POSTN, ABI3BP, APP, LAMB2, CD44, ERO1A, COMP, TGFBI, COL6A3, COL6A2, COL6A1, FBN2, THBS1, LAMB1, FN1, B4GALT1, FBN1, NID1, SPARC, COL5A2, COL5A1, FBLN1, COL1A2, COL1A1, LAMC1	305	196	16792	8.146	3.58807e-14	1.79403e-14	3.20214e-14
GOTERM_BP_DIRECT	GO:0006457~protein folding	26	0.0499232	2.25778e-15	HSP90AB1, FKBP9, TCP1, HSP90AA1, GANAB, PDIA3, LTBP4, PDIA6, CCT6A, PDIA4, CCT3, PRKCSH, CALR, CANX, CDC37, CCT7, P3H1, HSP90B1, CCT5, ERO1A, TXNDC5, CCT8, SIL1, FKBP10, NUDC, HSPA8	305	180	16792	7.9525	4.2566e-12	1.41887e-12	3.79696e-12
GOTERM_BP_DIRECT	GO:0010951~negative regulation of endopeptidase activity	22	0.0422427	4.31566e-15	A2M, PZP, C4A, C3, CD109, VTN, SERPING1, SERPINI1, TIMP2, AHSG, APP, SERPINE2, SERPINF2, COL6A3, TFPI, SERPINC1, ITIH2, SERPIND1, ITIH3, PROS1, CRIM1, USP14	305	121	16792	10.0101	8.30036e-12	2.07512e-12	7.40519e-12
GOTERM_BP_DIRECT	GO:0098609~cell-cell adhesion	29	0.0556836	9.6169e-14	RTN4, ALDOA, HSP90AB1, YWHAZ, CALD1, CAPZA1, CAPZB, PRDX1, IQGAP1, PKM, HSPA5, HSPA8, NUDC, PLEC, ENO1, KIF5B, FSCN1, YWHAB, EEF2, FLNB, YWHAE, EIF4G1, CORO1B, CCT8, SDCBP, SPTBN1, EEF1G, EEF1D, SPTAN1	305	271	16792	5.89157	1.84311e-10	3.68621e-11	1.64491e-10
GOTERM_BP_DIRECT	GO:0007155~cell adhesion	34	0.0652842	1.49259e-11	NRP2, TNC, CLSTN1, VTN, POSTN, PCDHGC3, NEO1, EDIL3, ITGBL1, CD9, APP, LGALS3BP, LAMB2, CD44, FAT1, COMP, TGFBI, COL6A3, COL6A2, COL6A1, COL12A1, LAMB1, LOXL2, THBS1, THBS2, FN1, B4GALT1, PTPRK, MFGE8, GAS6, COL5A1, TNFAIP6, COL1A1, LAMC1	305	459	16792	4.0782	2.8613e-08	4.76884e-09	2.55355e-08
GOTERM_BP_DIRECT	GO:0043488~regulation of mRNA stability	17	0.0326421	4.8862e-11	YWHAZ, YWHAB, PSMA2, EIF4G1, PSMA1, PSMD13, PSMC5, PSMA6, PSMC3, PSMA4, PSMB3, PSMA3, PSMC1, UBC, PSMD2, PSMD3, HSPA8	305	103	16792	9.08687	9.36685e-08	1.33812e-08	8.35937e-08
GOTERM_BP_DIRECT	GO:0022617~extracellular matrix disassembly	15	0.0288018	7.56229e-11	A2M, BMP1, FBN1, MMP19, NID1, TIMP2, CAPN2, MMP2, CAPN1, CD44, HTRA1, GSN, FBN2, LAMC1, FN1	305	76	16792	10.8663	1.44969e-07	1.81211e-08	1.29377e-07
GOTERM_BP_DIRECT	GO:0060071~Wnt signaling pathway, planar cell polarity pathway	16	0.030722	9.74934e-11	CLTC, PSMA2, PSMA1, AP2B1, PSMD13, PSMC5, PSMA6, AP2A1, PSMC3, PSMB3, PSMA4, PSMC1, PSMA3, UBC, PSMD2, PSMD3	305	92	16792	9.57491	1.86895e-07	2.07661e-08	1.66793e-07
GOTERM_BP_DIRECT	GO:0002479~antigen processing and presentation of exogenous peptide antigen via MHC class I, TAP-dependent	13	0.0249616	1.16804e-09	HLA-B, PSMA2, PSMA1, PSMD13, PSMC5, PSMA6, PSMC3, PSMB3, PSMA4, PSMC1, PSMA3, PSMD2, PSMD3	305	63	16792	11.3607	2.23914e-06	2.23914e-07	1.9983e-06
GOTERM_BP_DIRECT	GO:0006521~regulation of cellular amino acid metabolic process	12	0.0230415	1.42992e-09	PSMA2, PSMA1, PSMD13, PSMC5, PSMA6, PSMC3, PSMA4, PSMB3, PSMC1, PSMA3, PSMD2, PSMD3	305	51	16792	12.9543	2.74115e-06	2.49196e-07	2.44632e-06
GOTERM_BP_DIRECT	GO:0038061~NIK/NF-kappaB signaling	13	0.0249616	2.05295e-09	PSMA2, PSMA1, PSMD13, PSMC5, PSMA6, PSMC3, PSMB3, PSMA4, PSMC1, PSMA3, UBC, PSMD2, PSMD3	305	66	16792	10.8443	3.93549e-06	3.27958e-07	3.5122e-06
GOTERM_BP_DIRECT	GO:0051436~negative regulation of ubiquitin-protein ligase activity involved in mitotic cell cycle	13	0.0249616	4.92485e-09	PSMA2, PSMA1, PSMD13, PSMC5, PSMA6, PSMC3, PSMB3, PSMA4, PSMC1, PSMA3, UBC, PSMD2, PSMD3	305	71	16792	10.0806	9.4409e-06	7.26226e-07	8.42549e-06
GOTERM_BP_DIRECT	GO:0051437~positive regulation of ubiquitin-protein ligase activity involved in regulation of mitotic cell cycle transition	13	0.0249616	1.10079e-08	PSMA2, PSMA1, PSMD13, PSMC5, PSMA6, PSMC3, PSMB3, PSMA4, PSMC1, PSMA3, UBC, PSMD2, PSMD3	305	76	16792	9.41743	2.11019e-05	1.50729e-06	1.88324e-05
GOTERM_BP_DIRECT	GO:0031145~anaphase-promoting complex-dependent catabolic process	13	0.0249616	1.73123e-08	PSMA2, PSMA1, PSMD13, PSMC5, PSMA6, PSMC3, PSMB3, PSMA4, PSMC1, PSMA3, UBC, PSMD2, PSMD3	305	79	16792	9.0598	3.31871e-05	2.21251e-06	2.9618e-05
GOTERM_BP_DIRECT	GO:0030574~collagen catabolic process	12	0.0230415	1.81128e-08	COL3A1, MRC2, MMP19, COL6A3, COL1A2, COL6A2, COL12A1, COL6A1, COL1A1, MMP2, COL5A2, COL5A1	305	64	16792	10.323	3.47217e-05	2.17014e-06	3.09876e-05
GOTERM_BP_DIRECT	GO:0030199~collagen fibril organization	10	0.0192012	2.44175e-08	SERPINF2, PLOD3, COL3A1, COL1A2, COL12A1, COL1A1, LOXL2, COL5A2, COL5A1, TGFB2	305	39	16792	14.1169	4.68072e-05	2.75343e-06	4.17737e-05
GOTERM_BP_DIRECT	GO:0050821~protein stabilization	16	0.030722	2.51572e-08	HSP90AB1, TCP1, HSP90AA1, CLU, CCT6A, CCT3, CALR, CDC37, FLNA, CCT7, P3H1, LAMP2, CCT5, APOA1, CCT8, GAPDH	305	136	16792	6.47715	4.82252e-05	2.67924e-06	4.30392e-05
GOTERM_BP_DIRECT	GO:0006928~movement of cell or subcellular component	13	0.0249616	4.61701e-08	ACTB, TLN1, CAPZA2, CALD1, CAPZA1, VIM, CAPZB, TPM1, TPM4, TPM3, ACTR3, CD9, TUBB	305	86	16792	8.32238	8.85041e-05	4.65831e-06	7.89882e-05
GOTERM_BP_DIRECT	GO:0006898~receptor-mediated endocytosis	18	0.0345622	4.95199e-08	HSP90AA1, LDLR, VTN, SPARC, HBA1, CLTC, CALR, HYOU1, HSPH1, LGALS3BP, HSP90B1, APOA1, LRP1, ALB, IGF2R, LOXL3, LOXL2, SSC5D	305	186	16792	5.32797	9.49252e-05	4.74648e-06	8.47192e-05
GOTERM_BP_DIRECT	GO:1904871~positive regulation of protein localization to Cajal body	6	0.0115207	1.00802e-07	CCT7, CCT5, TCP1, CCT8, CCT3, CCT6A	305	8	16792	41.2918	0.000193219	9.20175e-06	0.000172453
GOTERM_BP_DIRECT	GO:0016032~viral process	22	0.0422427	1.30089e-07	TLN1, NACA, RAD23A, DDB1, VIM, YWHAB, SYNCRIP, MFGE8, HLA-B, YWHAE, KARS, EIF4G1, FBLN1, C1QBP, PSMC3, COPB1, PSMA4, PSMB3, PSMA3, NPM1, EIF4A1, HSPA8	305	299	16792	4.05092	0.000249349	1.13354e-05	0.000222557
GOTERM_BP_DIRECT	GO:0090263~positive regulation of canonical Wnt signaling pathway	14	0.0268817	2.68816e-07	PSMA2, PSMA1, PSMD13, PSMC5, PSMA6, PSMC3, PSMB3, PSMA4, PSMC1, PSMA3, UBC, PSMD2, PSMD3, COL1A1	305	120	16792	6.42317	0.000515188	2.2405e-05	0.000459893
GOTERM_BP_DIRECT	GO:0002223~stimulatory C-type lectin receptor signaling pathway	13	0.0249616	4.33812e-07	PSMA2, PSMA1, PSMD13, PSMC5, PSMA6, PSMC3, PSMB3, PSMA4, PSMC1, PSMA3, UBC, PSMD2, PSMD3	305	105	16792	6.81642	0.000831272	3.46501e-05	0.000742168
GOTERM_BP_DIRECT	GO:0043161~proteasome-mediated ubiquitin-dependent protein catabolic process	17	0.0326421	9.25331e-07	RAD23A, DDB1, NSFL1C, PSMA2, PSMA1, PSMD13, PSMC5, VCP, PSMA6, PSMC3, PSMA4, PSMB3, PSMC1, PSMA3, UBC, PSMD2, PSMD3	305	203	16792	4.61058	0.00177229	7.09519e-05	0.00158305
GOTERM_BP_DIRECT	GO:0001501~skeletal system development	14	0.0268817	1.24636e-06	FGFR1, BMP1, COL3A1, FBN1, HEXB, POSTN, PRDX1, COL5A2, AHSG, TGFB2, COMP, COL1A2, COL12A1, COL1A1	305	137	16792	5.62613	0.00238642	9.1891e-05	0.00213227
GOTERM_BP_DIRECT	GO:0000165~MAPK cascade	19	0.0364823	1.43747e-06	FGFR1, YWHAB, TGFB1, PSMA2, PSMA1, PSMD13, PSMC5, PSMA6, PSMC3, PSMA4, PSMB3, PSMA3, PSMC1, UBC, PSMD2, SPTBN1, PSMD3, PDGFRB, SPTAN1	305	262	16792	3.99259	0.00275183	0.000102055	0.0024592
GOTERM_BP_DIRECT	GO:0033209~tumor necrosis factor-mediated signaling pathway	13	0.0249616	1.53816e-06	PSMA2, PSMA1, PSMD13, PSMC5, PSMA6, PSMC3, PSMB3, PSMA4, PSMC1, PSMA3, UBC, PSMD2, PSMD3	305	118	16792	6.06546	0.00294432	0.000105304	0.00263148
GOTERM_BP_DIRECT	GO:0034975~protein folding in endoplasmic reticulum	6	0.0115207	2.15006e-06	HSP90B1, ERO1A, PDIA3, HSPA5, CALR, CANX	305	13	16792	25.4103	0.00411318	0.000142116	0.00367828
GOTERM_BP_DIRECT	GO:0016477~cell migration	15	0.0288018	3.05723e-06	PTPRK, FGFR1, FSCN1, CSPG4, ARHGAP35, CD63, GAS6, TGFB1, COL5A1, TGFB2, CORO1B, FAT1, PDGFRB, LAMC1, THBS1	305	172	16792	4.80137	0.00584358	0.000195338	0.00523022
GOTERM_BP_DIRECT	GO:1901998~toxin transport	8	0.015361	3.16471e-06	CCT7, COPB2, CCT5, TCP1, NRP1, CCT8, HSPA5, CCT3	305	36	16792	12.2346	0.00604839	0.000195683	0.00541408
GOTERM_BP_DIRECT	GO:1904874~positive regulation of telomerase RNA localization to Cajal body	6	0.0115207	4.86946e-06	CCT7, CCT5, TCP1, CCT8, CCT3, CCT6A	305	15	16792	22.0223	0.00929134	0.000291669	0.0083304
GOTERM_BP_DIRECT	GO:0000209~protein polyubiquitination	15	0.0288018	6.71919e-06	NPEPPS, PSMA2, PSMA1, BLMH, PSMD13, PSMC5, PSMA6, PSMC3, PSMB3, PSMA4, PSMC1, PSMA3, UBC, PSMD2, PSMD3	305	184	16792	4.48824	0.0127981	0.000390249	0.0114946
GOTERM_BP_DIRECT	GO:0006888~ER to Golgi vesicle-mediated transport	14	0.0268817	7.05145e-06	COPA, NRBP1, GAS6, DCTN2, HYOU1, COPB2, VCP, COPB1, ARCN1, F2, SPTBN1, DYNC1H1, PROS1, SPTAN1	305	160	16792	4.81738	0.0134267	0.0003975	0.012063
GOTERM_BP_DIRECT	GO:0034976~response to endoplasmic reticulum stress	10	0.0192012	8.17762e-06	HYOU1, P4HB, HSP90B1, ERO1A, PDIA3, TXNDC5, PDIA6, EEF2, PDIA4, THBS1	305	75	16792	7.34077	0.0155543	0.000447802	0.0139894
GOTERM_BP_DIRECT	GO:0090090~negative regulation of canonical Wnt signaling pathway	14	0.0268817	8.63479e-06	PSMA2, DKK3, PSMA1, PSMD13, PSMC5, PSMA6, PSMC3, PSMB3, PSMA4, PSMC1, PSMA3, UBC, PSMD2, PSMD3	305	163	16792	4.72871	0.0164167	0.000459699	0.0147715
GOTERM_BP_DIRECT	GO:1904851~positive regulation of establishment of protein localization to telomere	5	0.00960061	1.2353e-05	CCT7, CCT5, TCP1, CCT8, CCT6A	305	9	16792	30.5865	0.0234027	0.00063982	0.0211316
GOTERM_BP_DIRECT	GO:0001666~response to hypoxia	14	0.0268817	1.53785e-05	PAM, AHCY, ACTN4, POSTN, CAPN2, MMP2, TGFB1, TGFB2, PKM, HSP90B1, PLOD1, PLOD2, THBS1, LOXL2	305	172	16792	4.48128	0.0290506	0.000775512	0.0263065
GOTERM_BP_DIRECT	GO:0050852~T cell receptor signaling pathway	13	0.0249616	1.6231e-05	PSMA2, PSMA1, PSMD13, PSMC5, PSMA6, PSMC3, PSMB3, PSMA4, PSMC1, PSMA3, UBC, PSMD2, PSMD3	305	148	16792	4.83598	0.0306359	0.000797503	0.0277645
GOTERM_BP_DIRECT	GO:0051603~proteolysis involved in cellular protein catabolic process	8	0.015361	2.31788e-05	PSMA2, PSMA1, PSMA6, PSMA4, PSMB3, PSMA3, HSPA5, CAPN2	305	48	16792	9.17596	0.0434615	0.00111024	0.0396471
GOTERM_BP_DIRECT	GO:0061077~chaperone-mediated protein folding	7	0.0134409	4.85592e-05	P3H1, FKBP9, CLU, PDIA4, CALR, FKBP10, CANX	305	37	16792	10.416	0.0888887	0.00226792	0.0830431
GOTERM_BP_DIRECT	GO:0006605~protein targeting	7	0.0134409	6.61086e-05	YWHAZ, YWHAG, LTBP2, YWHAB, YWHAQ, YWHAE, CDC37	305	39	16792	9.8818	0.119032	0.00301294	0.113039
GOTERM_BP_DIRECT	GO:0070527~platelet aggregation	7	0.0134409	8.83822e-05	ACTB, TLN1, ACTN1, CLIC1, MYH9, FLNA, GAS6	305	41	16792	9.39976	0.155859	0.00393262	0.151098
GOTERM_BP_DIRECT	GO:0061621~canonical glycolysis	6	0.0115207	9.05735e-05	ALDOA, PKM, ENO2, PGK1, GAPDH, ENO1	305	26	16792	12.7052	0.159398	0.00393852	0.154841
GOTERM_BP_DIRECT	GO:0038095~Fc-epsilon receptor signaling pathway	13	0.0249616	9.93062e-05	PSMA2, PSMA1, PSMD13, PSMC5, PSMA6, PSMC3, PSMB3, PSMA4, PSMC1, PSMA3, UBC, PSMD2, PSMD3	305	178	16792	4.02092	0.173355	0.00422172	0.169758
GOTERM_BP_DIRECT	GO:0035987~endodermal cell differentiation	6	0.0115207	0.000109522	COL12A1, COL6A1, VTN, LAMB1, MMP2, FN1	305	27	16792	12.2346	0.189388	0.00455406	0.187206
GOTERM_BP_DIRECT	GO:0043277~apoptotic cell clearance	5	0.00960061	0.000122793	LRP1, TXNDC5, AXL, PDIA6, GAS6	305	15	16792	18.3519	0.209752	0.00499618	0.209868
GOTERM_BP_DIRECT	GO:0071230~cellular response to amino acid stimulus	7	0.0134409	0.000192702	COL3A1, COL1A2, COL6A1, COL1A1, CAPN2, MMP2, COL5A2	305	47	16792	8.19979	0.308883	0.00766725	0.329166
GOTERM_BP_DIRECT	GO:0030168~platelet activation	10	0.0192012	0.000243665	CD9, YWHAZ, COL3A1, F2, AXL, COL1A2, ACTN1, COL1A1, FLNA, GAS6	305	115	16792	4.78746	0.373222	0.00948864	0.416048
GOTERM_BP_DIRECT	GO:0032212~positive regulation of telomere maintenance via telomerase	6	0.0115207	0.000253696	CCT7, CCT5, TCP1, CCT8, CCT3, CCT6A	305	32	16792	10.323	0.385162	0.00968077	0.43314
GOTERM_BP_DIRECT	GO:0050900~leukocyte migration	10	0.0192012	0.000378603	B4GALT1, GLG1, CD44, F2, COL1A2, COL1A1, MYH9, PROS1, GAS6, FN1	305	122	16792	4.51277	0.51612	0.0141329	0.645747
GOTERM_BP_DIRECT	GO:0007339~binding of sperm to zona pellucida	6	0.0115207	0.00039123	CCT7, B4GALT1, CCT5, TCP1, CCT8, CCT3	305	35	16792	9.43813	0.527697	0.0143221	0.667216
GOTERM_BP_DIRECT	GO:0045454~cell redox homeostasis	8	0.015361	0.000484149	P4HB, ERO1A, PDIA3, TXNDC5, PDIA6, TXNRD1, PDIA4, PRDX1	305	77	16792	5.72008	0.60479	0.0173633	0.825066
GOTERM_BP_DIRECT	GO:0042730~fibrinolysis	5	0.00960061	0.000494168	SERPINF2, F2, KRT1, SERPING1, PROS1	305	21	16792	13.1085	0.612312	0.0173942	0.842072
GOTERM_BP_DIRECT	GO:0007596~blood coagulation	12	0.0230415	0.000539323	SERPINE2, CAPZA2, CAPZA1, F2, TFPI, COL1A2, SERPINC1, COL1A1, SERPIND1, ANXA5, PROS1, CAPZB	305	184	16792	3.59059	0.644476	0.0186273	0.918683
GOTERM_BP_DIRECT	GO:0042060~wound healing	8	0.015361	0.000610765	CORO1B, TNC, COL3A1, PDGFRB, SPARC, TPM1, FN1, TGFB2	305	80	16792	5.50557	0.690003	0.020697	1.03978
GOTERM_BP_DIRECT	GO:0006418~tRNA aminoacylation for protein translation	6	0.0115207	0.000736582	DARS, NARS, SARS, GARS, HARS, KARS	305	40	16792	8.25836	0.756478	0.024477	1.2527
GOTERM_BP_DIRECT	GO:0001525~angiogenesis	13	0.0249616	0.000780082	NRP2, FGFR1, NRP1, MMP19, CSPG4, MFGE8, MYH9, ECM1, NCL, MMP2, TGFB2, TGFBI, FN1	305	223	16792	3.20953	0.775976	0.0254633	1.32622
GOTERM_BP_DIRECT	GO:0006986~response to unfolded protein	6	0.0115207	0.000924589	HSP90AB1, HSPH1, HSP90AA1, HSPA4, THBS1, HSPA8	305	42	16792	7.86511	0.830221	0.029608	1.57007
GOTERM_BP_DIRECT	GO:0035583~sequestering of TGFbeta in extracellular matrix	3	0.00576037	0.000968321	LTBP1, FBN1, FBN2	305	3	16792	55.0557	0.843886	0.0304787	1.64376
GOTERM_BP_DIRECT	GO:0061684~chaperone-mediated autophagy	3	0.00576037	0.000968321	LAMP2, HSP90AA1, HSPA8	305	3	16792	55.0557	0.843886	0.0304787	1.64376
GOTERM_BP_DIRECT	GO:1900126~negative regulation of hyaluronan biosynthetic process	3	0.00576037	0.000968321	AP2A1, CLTC, TGFB1	305	3	16792	55.0557	0.843886	0.0304787	1.64376
GOTERM_BP_DIRECT	GO:0032355~response to estradiol	8	0.015361	0.00131477	PAM, TFPI, PDGFRB, POSTN, EEF2, COL1A1, CALR, TGFB1	305	91	16792	4.84006	0.919707	0.0405023	2.22566
GOTERM_BP_DIRECT	GO:0044267~cellular protein metabolic process	9	0.0172811	0.00137688	APP, APOA1, GSN, TGFBI, HEXB, F2, UBC, MFGE8, MMP2	305	118	16792	4.19917	0.928732	0.041707	2.32965
GOTERM_BP_DIRECT	GO:0007179~transforming growth factor beta receptor signaling pathway	8	0.015361	0.00140144	PTPRK, APOA1, LTBP2, COL3A1, COL1A2, UBC, TGFB1, TGFB2	305	92	16792	4.78746	0.932013	0.0417759	2.37072
GOTERM_BP_DIRECT	GO:1900025~negative regulation of substrate adhesion-dependent cell spreading	4	0.00768049	0.00146858	CORO1C, FBLN1, ACTN4, POSTN	305	13	16792	16.9402	0.940235	0.0430661	2.48297
GOTERM_BP_DIRECT	GO:0032956~regulation of actin cytoskeleton organization	6	0.0115207	0.00154897	PAM, LRP1, FSCN1, PDGFRB, ARHGAP35, TGFB2	305	47	16792	7.02839	0.948783	0.0446889	2.6172
GOTERM_BP_DIRECT	GO:0050766~positive regulation of phagocytosis	5	0.00960061	0.00175008	C3, CALR, PTX3, GAS6, AHSG	305	29	16792	9.49237	0.96519	0.049604	2.95223
GOTERM_BP_DIRECT	GO:0051016~barbed-end actin filament capping	4	0.00768049	0.00184419	GSN, CAPZA2, CAPZA1, CAPZB	305	14	16792	15.7302	0.970945	0.0514442	3.10863
GOTERM_BP_DIRECT	GO:0070208~protein heterotrimerization	4	0.00768049	0.00184419	COL1A2, COL6A2, COL6A1, COL1A1	305	14	16792	15.7302	0.970945	0.0514442	3.10863
GOTERM_BP_DIRECT	GO:0030207~chondroitin sulfate catabolic process	4	0.00768049	0.00184419	IDS, HEXA, HEXB, CSPG4	305	14	16792	15.7302	0.970945	0.0514442	3.10863
GOTERM_BP_DIRECT	GO:0007015~actin filament organization	7	0.0134409	0.0019228	ALDOA, FAT1, FSCN1, ACTN1, TPM1, TPM4, TPM3	305	72	16792	5.35264	0.975017	0.0528126	3.2391
GOTERM_BP_DIRECT	GO:0051017~actin filament bundle assembly	5	0.00960061	0.00199088	CORO1B, ACTN4, FSCN1, ACTN1, PLS3	305	30	16792	9.17596	0.978079	0.053862	3.35194
GOTERM_BP_DIRECT	GO:0030449~regulation of complement activation	5	0.00960061	0.00199088	C1QBP, C4A, C3, VTN, PROS1	305	30	16792	9.17596	0.978079	0.053862	3.35194
GOTERM_BP_DIRECT	GO:1900740~positive regulation of protein insertion into mitochondrial membrane involved in apoptotic signaling pathway	5	0.00960061	0.00199088	YWHAZ, YWHAG, YWHAB, YWHAQ, YWHAE	305	30	16792	9.17596	0.978079	0.053862	3.35194
GOTERM_BP_DIRECT	GO:0006958~complement activation, classical pathway	8	0.015361	0.00213988	C1QBP, C4A, C3, CLU, C1RL, SERPING1, C1R, C1S	305	99	16792	4.44895	0.983535	0.0569772	3.5985
GOTERM_BP_DIRECT	GO:0030214~hyaluronan catabolic process	4	0.00768049	0.00227454	CD44, HEXA, HEXB, TGFB1	305	15	16792	14.6815	0.987289	0.0596307	3.82083
GOTERM_BP_DIRECT	GO:0007411~axon guidance	10	0.0192012	0.00247251	NRP2, NRP1, LAMB2, KIF5B, SPTBN1, ARHGAP35, DPYSL2, NEO1, TGFB2, SPTAN1	305	159	16792	3.46263	0.991311	0.0637869	4.14681
GOTERM_BP_DIRECT	GO:0061024~membrane organization	5	0.00960061	0.00253934	YWHAZ, YWHAG, YWHAB, YWHAQ, YWHAE	305	32	16792	8.60246	0.992358	0.0645884	4.25661
GOTERM_BP_DIRECT	GO:0010757~negative regulation of plasminogen activation	3	0.00576037	0.00315096	SERPINE2, SERPINF2, THBS1	305	5	16792	33.0334	0.997642	0.078503	5.25604
GOTERM_BP_DIRECT	GO:0006096~glycolytic process	5	0.00960061	0.00318345	ALDOA, ENO2, PGK1, GAPDH, ENO1	305	34	16792	8.09643	0.997785	0.0782661	5.30885
GOTERM_BP_DIRECT	GO:0007597~blood coagulation, intrinsic pathway	4	0.00768049	0.00391866	A2M, C1QBP, F2, SERPING1	305	18	16792	12.2346	0.999462	0.094291	6.49662
GOTERM_BP_DIRECT	GO:0006414~translational elongation	4	0.00768049	0.00391866	EEF1A1, EEF1G, EEF2, EEF1D	305	18	16792	12.2346	0.999462	0.094291	6.49662
GOTERM_BP_DIRECT	GO:0017148~negative regulation of translation	6	0.0115207	0.00393786	SYNCRIP, ILF3, CALR, GAPDH, CAPRIN1, PURA	305	58	16792	5.69542	0.999481	0.0935605	6.52745
GOTERM_BP_DIRECT	GO:0036498~IRE1-mediated unfolded protein response	6	0.0115207	0.00424003	HYOU1, TLN1, TPP1, LMNA, PDIA6, HSPA5	305	59	16792	5.59889	0.99971	0.0991608	7.01139
GOTERM_BP_DIRECT	GO:0006508~proteolysis	19	0.0364823	0.00455292	DPP3, BMP1, ADAMTSL1, C4A, PDIA3, C3, MMP19, C1R, C1S, NPEPPS, CAPN2, MMP2, CAPN1, APEH, BLMH, HTRA1, TPP1, F2, C1RL	305	500	16792	2.09212	0.999841	0.104822	7.51
GOTERM_BP_DIRECT	GO:0030433~ER-associated ubiquitin-dependent protein catabolic process	6	0.0115207	0.00455839	HSP90B1, PSMC5, VCP, PSMC3, PSMC1, HSPA5	305	60	16792	5.50557	0.999843	0.1037	7.51869
GOTERM_BP_DIRECT	GO:0009987~cellular process	3	0.00576037	0.00467002	TUBB, APP, MAP1B	305	6	16792	27.5279	0.999873	0.104867	7.69596
GOTERM_BP_DIRECT	GO:0030049~muscle filament sliding	5	0.00960061	0.00478851	ACTC1, VIM, TPM1, TPM4, TPM3	305	38	16792	7.24418	0.999899	0.106148	7.88377
GOTERM_BP_DIRECT	GO:0014911~positive regulation of smooth muscle cell migration	4	0.00768049	0.00533035	NRP1, PDGFRB, POSTN, VTN	305	20	16792	11.0111	0.999964	0.116126	8.73804
GOTERM_BP_DIRECT	GO:0009611~response to wounding	6	0.0115207	0.00561514	NRP1, TNC, F2, TGFB1, FN1, TGFB2	305	63	16792	5.2434	0.999979	0.120592	9.18404
GOTERM_BP_DIRECT	GO:0006511~ubiquitin-dependent protein catabolic process	10	0.0192012	0.00599748	PSMA2, PSMA1, PSMD13, PSMA6, VCP, PSMA4, USP5, PSMA3, PSMD3, USP14	305	182	16792	3.02504	0.99999	0.126867	9.77958
GOTERM_BP_DIRECT	GO:0030512~negative regulation of transforming growth factor beta receptor signaling pathway	6	0.0115207	0.0060028	GLG1, HTRA1, CD109, UBC, HSPA5, TGFB1	305	64	16792	5.16148	0.99999	0.125593	9.78785
GOTERM_BP_DIRECT	GO:0030335~positive regulation of cell migration	10	0.0192012	0.00642469	TNFAIP6, ACTN4, CSF1, SDCBP, PDGFRB, COL1A1, HSPA5, THBS1, LAMB1, TGFB1	305	184	16792	2.99216	0.999996	0.132397	10.4407
GOTERM_BP_DIRECT	GO:0075522~IRES-dependent viral translational initiation	3	0.00576037	0.00646009	EIF3B, EIF3F, SSB	305	7	16792	23.5953	0.999996	0.13167	10.4952
GOTERM_BP_DIRECT	GO:2000510~positive regulation of dendritic cell chemotaxis	3	0.00576037	0.00646009	C1QBP, CALR, GAS6	305	7	16792	23.5953	0.999996	0.13167	10.4952
GOTERM_BP_DIRECT	GO:2000427~positive regulation of apoptotic cell clearance	3	0.00576037	0.00646009	C4A, C3, MFGE8	305	7	16792	23.5953	0.999996	0.13167	10.4952
GOTERM_BP_DIRECT	GO:0019886~antigen processing and presentation of exogenous peptide antigen via MHC class II	7	0.0134409	0.00650481	AP2B1, AP2A1, ACTR1A, CLTC, DYNC1H1, CANX, DCTN2	305	92	16792	4.18902	0.999996	0.131134	10.5641
GOTERM_BP_DIRECT	GO:0032967~positive regulation of collagen biosynthetic process	4	0.00768049	0.00795637	SERPINF2, F2, PDGFRB, TGFB1	305	23	16792	9.57491	1	0.15646	12.7736
GOTERM_BP_DIRECT	GO:0006094~gluconeogenesis	5	0.00960061	0.00809271	ALDOA, ENO2, PGK1, GAPDH, ENO1	305	44	16792	6.25633	1	0.157325	12.9784
GOTERM_BP_DIRECT	GO:0010628~positive regulation of gene expression	12	0.0230415	0.00840505	FBLN1, ACTC1, LDLR, GSN, CSF1, TNC, VIM, CALR, TGFB1, GAS6, FN1, TGFB2	305	262	16792	2.52164	1	0.161278	13.446
GOTERM_BP_DIRECT	GO:0060346~bone trabecula formation	3	0.00576037	0.00851093	COL1A1, FBN2, MMP2	305	8	16792	20.6459	1	0.161538	13.604
GOTERM_BP_DIRECT	GO:0030968~endoplasmic reticulum unfolded protein response	5	0.00960061	0.00875828	ERO1A, STC2, VCP, HSPA5, UGGT1	305	45	16792	6.1173	1	0.164228	13.972
GOTERM_BP_DIRECT	GO:0043066~negative regulation of apoptotic process	17	0.0326421	0.00896301	ACTC1, YWHAZ, DDB1, ANXA5, GAS6, FLNA, HSP90B1, CD44, ALB, TXNDC5, COMP, NPM1, UBC, TPT1, PDGFRB, HSPA5, THBS1	305	455	16792	2.05703	1	0.166132	14.2755
GOTERM_BP_DIRECT	GO:0071353~cellular response to interleukin-4	4	0.00768049	0.0089729	HSP90AB1, RPLP0, HSPA5, TUBA1B	305	24	16792	9.17596	1	0.164718	14.2901
GOTERM_BP_DIRECT	GO:0042493~response to drug	13	0.0249616	0.00963685	XRCC5, PAM, ACTC1, HSP90AA1, DPYSL2, TIMP2, CALR, TGFB1, TGFB2, BLMH, APOA1, COL1A1, THBS1	305	304	16792	2.35436	1	0.174178	15.2672
GOTERM_BP_DIRECT	GO:0031100~organ regeneration	5	0.00960061	0.0101944	PKM, APOA1, IGF2R, AXL, GAS6	305	47	16792	5.85699	1	0.181628	16.0797
GOTERM_BP_DIRECT	GO:0045899~positive regulation of RNA polymerase II transcriptional preinitiation complex assembly	3	0.00576037	0.0108126	PSMC5, PSMC3, PSMC1	305	9	16792	18.3519	1	0.18983	16.9718
GOTERM_BP_DIRECT	GO:0007184~SMAD protein import into nucleus	3	0.00576037	0.0108126	SPTBN1, TGFB1, TGFB2	305	9	16792	18.3519	1	0.18983	16.9718
GOTERM_BP_DIRECT	GO:0036500~ATF6-mediated unfolded protein response	3	0.00576037	0.0108126	HSP90B1, HSPA5, CALR	305	9	16792	18.3519	1	0.18983	16.9718
GOTERM_BP_DIRECT	GO:0008284~positive regulation of cell proliferation	17	0.0326421	0.0111598	FGFR1, TNC, CSF1, CALR, CLEC11A, TGFB1, CAPN1, TGFB2, PURA, EIF4G1, F2, CD81, NPM1, PDGFRB, SDCBP, THBS1, FN1	305	466	16792	2.00847	1	0.193569	17.469
GOTERM_BP_DIRECT	GO:0001649~osteoblast differentiation	7	0.0134409	0.0115782	TNC, MRC2, COL6A1, SYNCRIP, COL1A1, CLTC, TPM4	305	104	16792	3.70567	1	0.198314	18.0644
GOTERM_BP_DIRECT	GO:0021762~substantia nigra development	5	0.00960061	0.0117748	ACTB, G6PD, YWHAQ, HSPA5, YWHAE	305	49	16792	5.61793	1	0.199574	18.3428
GOTERM_BP_DIRECT	GO:0045087~innate immune response	16	0.030722	0.012135	C4A, CSF1, CAPZA2, CLU, CAPZA1, AXL, SERPING1, C1R, HLA-B, C1S, APP, C1QBP, C1RL, UBC, PTX3, SSC5D	305	430	16792	2.04859	1	0.203266	18.8505
GOTERM_BP_DIRECT	GO:0000086~G2/M transition of mitotic cell cycle	8	0.015361	0.0124161	TUBB, YWHAG, HSP90AA1, ACTR1A, UBC, DYNC1H1, YWHAE, DCTN2	305	137	16792	3.21493	1	0.205701	19.2446
GOTERM_BP_DIRECT	GO:0042476~odontogenesis	4	0.00768049	0.0124612	PAM, COL1A2, LAMB1, TGFB2	305	27	16792	8.15641	1	0.20462	19.3077
GOTERM_BP_DIRECT	GO:0051085~chaperone mediated protein folding requiring cofactor	3	0.00576037	0.0133553	HSPH1, ERO1A, HSPA8	305	10	16792	16.5167	1	0.215852	20.5485
GOTERM_BP_DIRECT	GO:0051918~negative regulation of fibrinolysis	3	0.00576037	0.0133553	SERPINF2, F2, THBS1	305	10	16792	16.5167	1	0.215852	20.5485
GOTERM_BP_DIRECT	GO:0008360~regulation of cell shape	8	0.015361	0.0138566	ALDOA, HEXB, F2, ARHGAP35, WDR1, MYH9, TPM1, FN1	305	140	16792	3.14604	1	0.22119	21.2363
GOTERM_BP_DIRECT	GO:0001503~ossification	6	0.0115207	0.0150019	BMP1, FSTL3, SPARC, ECM1, COL5A2, AHSG	305	80	16792	4.12918	1	0.235323	22.7868
GOTERM_BP_DIRECT	GO:0007016~cytoskeletal anchoring at plasma membrane	3	0.00576037	0.0161298	TLN1, DAG1, FLNB	305	11	16792	15.0152	1	0.248729	24.2854
GOTERM_BP_DIRECT	GO:0051764~actin crosslink formation	3	0.00576037	0.0161298	ACTN1, FLNA, PLS3	305	11	16792	15.0152	1	0.248729	24.2854
GOTERM_BP_DIRECT	GO:0008283~cell proliferation	14	0.0268817	0.0162442	BCAT1, XRCC5, CSF1, FSCN1, CSPG4, PRDX1, GAS6, TGFB2, DCTN2, LRP1, CD81, TGFBI, TXNRD1, NUDC	305	366	16792	2.10596	1	0.248299	24.436
GOTERM_BP_DIRECT	GO:0048146~positive regulation of fibroblast proliferation	5	0.00960061	0.0163882	FBLN1, PDGFRB, TGFB1, GAS6, FN1	305	54	16792	5.09775	1	0.248266	24.6249
GOTERM_BP_DIRECT	GO:0050731~positive regulation of peptidyl-tyrosine phosphorylation	6	0.0115207	0.0165418	NRP1, CD44, CD81, CSPG4, VTN, TGFB1	305	82	16792	4.02847	1	0.248361	24.8261
GOTERM_BP_DIRECT	GO:0002474~antigen processing and presentation of peptide antigen via MHC class I	4	0.00768049	0.0166234	PDIA3, HLA-B, CALR, CANX	305	30	16792	7.34077	1	0.247519	24.9327
GOTERM_BP_DIRECT	GO:0060325~face morphogenesis	4	0.00768049	0.0166234	COL1A1, MMP2, TGFB1, TGFB2	305	30	16792	7.34077	1	0.247519	24.9327
GOTERM_BP_DIRECT	GO:0034329~cell junction assembly	3	0.00576037	0.0191267	ACTB, FLNC, FLNA	305	12	16792	13.7639	1	0.27729	28.1358
GOTERM_BP_DIRECT	GO:0043206~extracellular fibril organization	3	0.00576037	0.0191267	LTBP2, COL3A1, COL5A1	305	12	16792	13.7639	1	0.27729	28.1358
GOTERM_BP_DIRECT	GO:0050921~positive regulation of chemotaxis	3	0.00576037	0.0191267	PDGFRB, THBS1, TGFB1	305	12	16792	13.7639	1	0.27729	28.1358
GOTERM_BP_DIRECT	GO:0030195~negative regulation of blood coagulation	3	0.00576037	0.0191267	SERPINE2, VTN, PROS1	305	12	16792	13.7639	1	0.27729	28.1358
GOTERM_BP_DIRECT	GO:1900026~positive regulation of substrate adhesion-dependent cell spreading	4	0.00768049	0.0197792	APOA1, C1QBP, CALR, FLNA	305	32	16792	6.88197	1	0.283241	28.9493
GOTERM_BP_DIRECT	GO:0045892~negative regulation of transcription, DNA-templated	17	0.0326421	0.0198759	XRCC5, PTPRK, XRCC6, YWHAB, ARHGAP35, ILF3, CALR, GAS6, TGFB1, PURA, DKK3, PSMC5, YWHAQ, LOXL3, LOXL2, HSPA8, ENO1	305	499	16792	1.87565	1	0.282351	29.0691
GOTERM_BP_DIRECT	GO:0048013~ephrin receptor signaling pathway	6	0.0115207	0.0199288	ACTB, ACTR3, AP2B1, AP2A1, SDCBP, MMP2	305	86	16792	3.8411	1	0.28095	29.1346
GOTERM_BP_DIRECT	GO:0010718~positive regulation of epithelial to mesenchymal transition	4	0.00768049	0.0214723	SDCBP, COL1A1, TGFB1, TGFB2	305	33	16792	6.67342	1	0.297165	31.0198
GOTERM_BP_DIRECT	GO:0051693~actin filament capping	3	0.00576037	0.0223373	GSN, SPTBN1, SPTAN1	305	13	16792	12.7052	1	0.305051	32.0557
GOTERM_BP_DIRECT	GO:0010952~positive regulation of peptidase activity	3	0.00576037	0.0223373	APP, FBLN1, FN1	305	13	16792	12.7052	1	0.305051	32.0557
GOTERM_BP_DIRECT	GO:0051131~chaperone-mediated protein complex assembly	3	0.00576037	0.0223373	HSP90AA1, CLU, HSPA4	305	13	16792	12.7052	1	0.305051	32.0557
GOTERM_BP_DIRECT	GO:0043588~skin development	4	0.00768049	0.0232421	KRT9, COL3A1, COL5A2, COL5A1	305	34	16792	6.47715	1	0.313175	33.1235
GOTERM_BP_DIRECT	GO:0001837~epithelial to mesenchymal transition	4	0.00768049	0.0232421	LOXL3, LOXL2, TGFB1, TGFB2	305	34	16792	6.47715	1	0.313175	33.1235
GOTERM_BP_DIRECT	GO:0006446~regulation of translational initiation	4	0.00768049	0.0270123	EIF4G1, EIF3B, EIF3F, EIF4A1	305	36	16792	6.1173	1	0.351985	37.4051
GOTERM_BP_DIRECT	GO:0007017~microtubule-based process	4	0.00768049	0.0270123	TUBB, TUBA4B, TUBA1B, DCTN2	305	36	16792	6.1173	1	0.351985	37.4051
GOTERM_BP_DIRECT	GO:0032270~positive regulation of cellular protein metabolic process	3	0.00576037	0.0293649	EIF4G1, CSF1, TGFB1	305	15	16792	11.0111	1	0.373949	39.9445
GOTERM_BP_DIRECT	GO:0071456~cellular response to hypoxia	6	0.0115207	0.0302915	HYOU1, P4HB, ERO1A, STC2, LMNA, NPEPPS	305	96	16792	3.44098	1	0.380847	40.9179
GOTERM_BP_DIRECT	GO:0007568~aging	8	0.015361	0.0307814	LRP1, COL3A1, SERPING1, EEF2, TIMP2, LOXL2, CANX, TGFB1	305	165	16792	2.66937	1	0.383285	41.4265
GOTERM_BP_DIRECT	GO:0042157~lipoprotein metabolic process	4	0.00768049	0.0310887	APOA1, BMP1, LRP1, ALB	305	38	16792	5.79534	1	0.383899	41.7433
GOTERM_BP_DIRECT	GO:0034446~substrate adhesion-dependent cell spreading	4	0.00768049	0.0310887	AXL, LAMC1, LAMB1, FN1	305	38	16792	5.79534	1	0.383899	41.7433
GOTERM_BP_DIRECT	GO:0010811~positive regulation of cell-substrate adhesion	4	0.00768049	0.0310887	NID1, VTN, EDIL3, ABI3BP	305	38	16792	5.79534	1	0.383899	41.7433
GOTERM_BP_DIRECT	GO:1901800~positive regulation of proteasomal protein catabolic process	3	0.00576037	0.0331652	PSMC5, PSMC3, PSMC1	305	16	16792	10.323	1	0.401389	43.8429
GOTERM_BP_DIRECT	GO:0045109~intermediate filament organization	3	0.00576037	0.0331652	KRT9, VIM, KRT2	305	16	16792	10.323	1	0.401389	43.8429
GOTERM_BP_DIRECT	GO:0006953~acute-phase response	4	0.00768049	0.033241	SERPINF2, F2, FN1, AHSG	305	39	16792	5.64674	1	0.399676	43.9181
GOTERM_BP_DIRECT	GO:0000302~response to reactive oxygen species	4	0.00768049	0.033241	P4HB, ERO1A, TXNRD1, PRDX1	305	39	16792	5.64674	1	0.399676	43.9181
GOTERM_BP_DIRECT	GO:0001895~retina homeostasis	4	0.00768049	0.0354689	ACTB, ALB, KRT1, PRDX1	305	40	16792	5.50557	1	0.417748	46.0886
GOTERM_BP_DIRECT	GO:0001869~negative regulation of complement activation, lectin pathway	2	0.00384025	0.035881	A2M, SERPING1	305	2	16792	55.0557	1	0.419003	46.4814
GOTERM_BP_DIRECT	GO:1904237~positive regulation of substrate-dependent cell migration, cell attachment to substrate	2	0.00384025	0.035881	FBLN1, FN1	305	2	16792	55.0557	1	0.419003	46.4814
GOTERM_BP_DIRECT	GO:1904835~dorsal root ganglion morphogenesis	2	0.00384025	0.035881	NRP2, NRP1	305	2	16792	55.0557	1	0.419003	46.4814
GOTERM_BP_DIRECT	GO:0015966~diadenosine tetraphosphate biosynthetic process	2	0.00384025	0.035881	GARS, KARS	305	2	16792	55.0557	1	0.419003	46.4814
GOTERM_BP_DIRECT	GO:1903225~negative regulation of endodermal cell differentiation	2	0.00384025	0.035881	COL5A2, COL5A1	305	2	16792	55.0557	1	0.419003	46.4814
GOTERM_BP_DIRECT	GO:0021649~vestibulocochlear nerve structural organization	2	0.00384025	0.035881	NRP2, NRP1	305	2	16792	55.0557	1	0.419003	46.4814
GOTERM_BP_DIRECT	GO:1903923~positive regulation of protein processing in phagocytic vesicle	2	0.00384025	0.035881	GSN, MYH9	305	2	16792	55.0557	1	0.419003	46.4814
GOTERM_BP_DIRECT	GO:0071475~cellular hyperosmotic salinity response	2	0.00384025	0.035881	XRCC5, XRCC6	305	2	16792	55.0557	1	0.419003	46.4814
GOTERM_BP_DIRECT	GO:0071307~cellular response to vitamin K	2	0.00384025	0.035881	POSTN, GAS6	305	2	16792	55.0557	1	0.419003	46.4814
GOTERM_BP_DIRECT	GO:0048839~inner ear development	4	0.00768049	0.0377719	PDGFRB, SPARC, TGFB1, TGFB2	305	41	16792	5.37129	1	0.433219	48.249
GOTERM_BP_DIRECT	GO:0030163~protein catabolic process	4	0.00768049	0.0377719	PSMC5, PSMC3, TPP1, PSMC1	305	41	16792	5.37129	1	0.433219	48.249
GOTERM_BP_DIRECT	GO:0007413~axonal fasciculation	3	0.00576037	0.0412994	RTN4, NRP1, ARHGAP35	305	18	16792	9.17596	1	0.460544	51.4006
GOTERM_BP_DIRECT	GO:0030705~cytoskeleton-dependent intracellular transport	3	0.00576037	0.0412994	TUBB, KIF5B, TUBA1B	305	18	16792	9.17596	1	0.460544	51.4006
GOTERM_BP_DIRECT	GO:0036120~cellular response to platelet-derived growth factor stimulus	3	0.00576037	0.0412994	CORO1B, PDGFRB, IQGAP1	305	18	16792	9.17596	1	0.460544	51.4006
GOTERM_BP_DIRECT	GO:0048010~vascular endothelial growth factor receptor signaling pathway	5	0.00960061	0.0415283	ACTB, NRP2, HSP90AA1, NRP1, AXL	305	72	16792	3.82332	1	0.459891	51.5987
GOTERM_BP_DIRECT	GO:0001764~neuron migration	6	0.0115207	0.0420709	FGFR1, HSP90AA1, NRP1, AXL, YWHAE, GAS6	305	105	16792	3.14604	1	0.461795	52.0654
GOTERM_BP_DIRECT	GO:0045471~response to ethanol	6	0.0115207	0.0420709	ACTC1, G6PD, TNC, EEF2, SPARC, SDF4	305	105	16792	3.14604	1	0.461795	52.0654
GOTERM_BP_DIRECT	GO:0045429~positive regulation of nitric oxide biosynthetic process	4	0.00768049	0.0426011	HSP90AB1, HSP90AA1, CLU, PTX3	305	43	16792	5.12146	1	0.463567	52.5173
GOTERM_BP_DIRECT	GO:0010977~negative regulation of neuron projection development	4	0.00768049	0.0451261	LRP1, PTPRG, VIM, PRKCSH	305	44	16792	5.00507	1	0.480921	54.6148
GOTERM_BP_DIRECT	GO:0043434~response to peptide hormone	4	0.00768049	0.0451261	STC2, DAG1, COL1A1, SPARC	305	44	16792	5.00507	1	0.480921	54.6148
GOTERM_BP_DIRECT	GO:0030334~regulation of cell migration	5	0.00960061	0.045184	RTN4, SERPINE2, LMNA, FLNA, TGFB1	305	74	16792	3.71998	1	0.478858	54.6618
GOTERM_BP_DIRECT	GO:0030325~adrenal gland development	3	0.00576037	0.045618	DKK3, APOA1, FSTL3	305	19	16792	8.69301	1	0.479693	55.0131
GOTERM_BP_DIRECT	GO:0030220~platelet formation	3	0.00576037	0.045618	ACTN1, WDR1, MYH9	305	19	16792	8.69301	1	0.479693	55.0131
GOTERM_BP_DIRECT	GO:0046716~muscle cell cellular homeostasis	3	0.00576037	0.045618	ALDOA, LAMP2, GAA	305	19	16792	8.69301	1	0.479693	55.0131
GOTERM_BP_DIRECT	GO:1900034~regulation of cellular response to heat	5	0.00960061	0.0470772	HSP90AB1, HSPH1, HSP90AA1, YWHAE, HSPA8	305	75	16792	3.67038	1	0.488219	56.1755
GOTERM_BP_DIRECT	GO:0009615~response to virus	6	0.0115207	0.0496574	PSMA2, CCT5, CLU, TPT1, EEF1G, ENO1	305	110	16792	3.00304	1	0.504621	58.1619
GOTERM_BP_DIRECT	GO:0017015~regulation of transforming growth factor beta receptor signaling pathway	3	0.00576037	0.0500944	DKK3, LTBP4, TGFB1	305	20	16792	8.25836	1	0.505255	58.4898
GOTERM_BP_DIRECT	GO:0072583~clathrin-mediated endocytosis	3	0.00576037	0.0500944	AP2B1, AP2A1, CANX	305	20	16792	8.25836	1	0.505255	58.4898
GOTERM_BP_DIRECT	GO:0050885~neuromuscular process controlling balance	4	0.00768049	0.0503935	APP, TPP1, HEXB, GAA	305	46	16792	4.78746	1	0.504904	58.7129
GOTERM_BP_DIRECT	GO:0010595~positive regulation of endothelial cell migration	4	0.00768049	0.0503935	NRP2, NRP1, SPARC, THBS1	305	46	16792	4.78746	1	0.504904	58.7129
GOTERM_BP_DIRECT	GO:2000669~negative regulation of dendritic cell apoptotic process	2	0.00384025	0.0533374	AXL, GAS6	305	3	16792	36.7038	1	0.522871	60.8488
GOTERM_BP_DIRECT	GO:0070168~negative regulation of biomineral tissue development	2	0.00384025	0.0533374	GAS6, AHSG	305	3	16792	36.7038	1	0.522871	60.8488
GOTERM_BP_DIRECT	GO:0097187~dentinogenesis	2	0.00384025	0.0533374	HTRA1, FAM20C	305	3	16792	36.7038	1	0.522871	60.8488
GOTERM_BP_DIRECT	GO:0021828~gonadotrophin-releasing hormone neuronal migration to the hypothalamus	2	0.00384025	0.0533374	NRP2, NRP1	305	3	16792	36.7038	1	0.522871	60.8488
GOTERM_BP_DIRECT	GO:0048592~eye morphogenesis	2	0.00384025	0.0533374	COL5A2, COL5A1	305	3	16792	36.7038	1	0.522871	60.8488
GOTERM_BP_DIRECT	GO:2001202~negative regulation of transforming growth factor-beta secretion	2	0.00384025	0.0533374	FBLN1, FN1	305	3	16792	36.7038	1	0.522871	60.8488
GOTERM_BP_DIRECT	GO:0097374~sensory neuron axon guidance	2	0.00384025	0.0533374	NRP2, NRP1	305	3	16792	36.7038	1	0.522871	60.8488
GOTERM_BP_DIRECT	GO:1903375~facioacoustic ganglion development	2	0.00384025	0.0533374	NRP2, NRP1	305	3	16792	36.7038	1	0.522871	60.8488
GOTERM_BP_DIRECT	GO:0010862~positive regulation of pathway-restricted SMAD protein phosphorylation	4	0.00768049	0.0559456	BMP1, SDCBP, TGFB1, TGFB2	305	48	16792	4.58798	1	0.53781	62.6538
GOTERM_BP_DIRECT	GO:0046718~viral entry into host cell	5	0.00960061	0.0571935	LDLR, CD81, DAG1, AXL, GAS6	305	80	16792	3.44098	1	0.543438	63.4895
GOTERM_BP_DIRECT	GO:0071560~cellular response to transforming growth factor beta stimulus	4	0.00768049	0.0588263	FBN1, POSTN, COL1A1, TGFB1	305	49	16792	4.49435	1	0.551361	64.5562
GOTERM_BP_DIRECT	GO:0006890~retrograde vesicle-mediated transport, Golgi to ER	5	0.00960061	0.0615411	COPA, COPB2, ARF3, COPB1, ARCN1	305	82	16792	3.35706	1	0.565681	66.2652
GOTERM_BP_DIRECT	GO:0042542~response to hydrogen peroxide	4	0.00768049	0.0647925	PDGFRB, EEF2, COL1A1, HBA1	305	51	16792	4.3181	1	0.582539	68.21
GOTERM_BP_DIRECT	GO:0006886~intracellular protein transport	9	0.0172811	0.0657048	COPA, COPB2, AP2B1, AP2A1, COPB1, NPM1, ARCN1, SIL1, CLTC	305	236	16792	2.09958	1	0.585342	68.7364
GOTERM_BP_DIRECT	GO:0051897~positive regulation of protein kinase B signaling	5	0.00960061	0.0660584	C1QBP, AXL, THBS1, TGFB1, GAS6	305	84	16792	3.27713	1	0.584912	68.9382
GOTERM_BP_DIRECT	GO:0030511~positive regulation of transforming growth factor beta receptor signaling pathway	3	0.00576037	0.0694397	HSP90AB1, SDCBP, THBS1	305	24	16792	6.88197	1	0.601384	70.8071
GOTERM_BP_DIRECT	GO:0036486~ventral trunk neural crest cell migration	2	0.00384025	0.0704787	NRP2, NRP1	305	4	16792	27.5279	1	0.604596	71.3597
GOTERM_BP_DIRECT	GO:0097491~sympathetic neuron projection guidance	2	0.00384025	0.0704787	NRP2, NRP1	305	4	16792	27.5279	1	0.604596	71.3597
GOTERM_BP_DIRECT	GO:0048549~positive regulation of pinocytosis	2	0.00384025	0.0704787	ACTN4, AXL	305	4	16792	27.5279	1	0.604596	71.3597
GOTERM_BP_DIRECT	GO:1903553~positive regulation of extracellular exosome assembly	2	0.00384025	0.0704787	SDCBP, PDCD6IP	305	4	16792	27.5279	1	0.604596	71.3597
GOTERM_BP_DIRECT	GO:1902285~semaphorin-plexin signaling pathway involved in neuron projection guidance	2	0.00384025	0.0704787	NRP2, NRP1	305	4	16792	27.5279	1	0.604596	71.3597
GOTERM_BP_DIRECT	GO:0090287~regulation of cellular response to growth factor stimulus	2	0.00384025	0.0704787	FBN1, FBN2	305	4	16792	27.5279	1	0.604596	71.3597
GOTERM_BP_DIRECT	GO:0051208~sequestering of calcium ion	2	0.00384025	0.0704787	HSP90B1, CALR	305	4	16792	27.5279	1	0.604596	71.3597
GOTERM_BP_DIRECT	GO:0097490~sympathetic neuron projection extension	2	0.00384025	0.0704787	NRP2, NRP1	305	4	16792	27.5279	1	0.604596	71.3597
GOTERM_BP_DIRECT	GO:0045727~positive regulation of translation	4	0.00768049	0.0710254	DDX39B, NPM1, EEF2, THBS1	305	53	16792	4.15515	1	0.605116	71.6465
GOTERM_BP_DIRECT	GO:0007010~cytoskeleton organization	7	0.0134409	0.0728001	ACTB, SPTBN1, TUBA4B, DPYSL2, TPM1, CAPZB, SPTAN1	305	161	16792	2.39373	1	0.612116	72.5591
GOTERM_BP_DIRECT	GO:0006956~complement activation	5	0.00960061	0.0731485	C4A, C3, CLU, C1R, C1S	305	87	16792	3.16412	1	0.611545	72.735
GOTERM_BP_DIRECT	GO:0002040~sprouting angiogenesis	3	0.00576037	0.074603	NRP1, THBS1, LOXL2	305	25	16792	6.60669	1	0.616686	73.4578
GOTERM_BP_DIRECT	GO:0006465~signal peptide processing	3	0.00576037	0.074603	F2, PROS1, GAS6	305	25	16792	6.60669	1	0.616686	73.4578
GOTERM_BP_DIRECT	GO:0035025~positive regulation of Rho protein signal transduction	3	0.00576037	0.0798845	APOA1, COL3A1, PDGFRB	305	26	16792	6.35259	1	0.640517	75.9336
GOTERM_BP_DIRECT	GO:0007160~cell-matrix adhesion	5	0.00960061	0.080609	CD44, COL3A1, NID1, VTN, CD63	305	90	16792	3.05865	1	0.641631	76.2558
GOTERM_BP_DIRECT	GO:0006891~intra-Golgi vesicle-mediated transport	3	0.00576037	0.0852784	COPA, COPB2, COPB1	305	27	16792	6.1173	1	0.660904	78.2366
GOTERM_BP_DIRECT	GO:0035582~sequestering of BMP in extracellular matrix	2	0.00384025	0.0873106	NBL1, FBN1	305	5	16792	22.0223	1	0.667624	79.0492
GOTERM_BP_DIRECT	GO:0017038~protein import	2	0.00384025	0.0873106	LAMP2, CLU	305	5	16792	22.0223	1	0.667624	79.0492
GOTERM_BP_DIRECT	GO:0061551~trigeminal ganglion development	2	0.00384025	0.0873106	NRP2, NRP1	305	5	16792	22.0223	1	0.667624	79.0492
GOTERM_BP_DIRECT	GO:2001046~positive regulation of integrin-mediated signaling pathway	2	0.00384025	0.0873106	CD63, FLNA	305	5	16792	22.0223	1	0.667624	79.0492
GOTERM_BP_DIRECT	GO:1990314~cellular response to insulin-like growth factor stimulus	2	0.00384025	0.0873106	FBN1, TGFB1	305	5	16792	22.0223	1	0.667624	79.0492
GOTERM_BP_DIRECT	GO:0010936~negative regulation of macrophage cytokine production	2	0.00384025	0.0873106	TGFB1, TGFB2	305	5	16792	22.0223	1	0.667624	79.0492
GOTERM_BP_DIRECT	GO:0051180~vitamin transport	2	0.00384025	0.0873106	GC, APOA1	305	5	16792	22.0223	1	0.667624	79.0492
GOTERM_BP_DIRECT	GO:1901166~neural crest cell migration involved in autonomic nervous system development	2	0.00384025	0.0873106	NRP2, NRP1	305	5	16792	22.0223	1	0.667624	79.0492
GOTERM_BP_DIRECT	GO:0070934~CRD-mediated mRNA stabilization	2	0.00384025	0.0873106	SYNCRIP, YBX1	305	5	16792	22.0223	1	0.667624	79.0492
GOTERM_BP_DIRECT	GO:0014012~peripheral nervous system axon regeneration	2	0.00384025	0.0873106	APOA1, TNC	305	5	16792	22.0223	1	0.667624	79.0492
GOTERM_BP_DIRECT	GO:0051220~cytoplasmic sequestering of protein	2	0.00384025	0.0873106	YWHAB, FLNA	305	5	16792	22.0223	1	0.667624	79.0492
GOTERM_BP_DIRECT	GO:0046813~receptor-mediated virion attachment to host cell	2	0.00384025	0.0873106	CD81, GAS6	305	5	16792	22.0223	1	0.667624	79.0492
GOTERM_BP_DIRECT	GO:0045040~protein import into mitochondrial outer membrane	2	0.00384025	0.0873106	HSP90AA1, HSPA4	305	5	16792	22.0223	1	0.667624	79.0492
GOTERM_BP_DIRECT	GO:0030036~actin cytoskeleton organization	6	0.0115207	0.087514	CORO1C, CORO1B, FSCN1, SDCBP, FLNB, CAPZB	305	130	16792	2.54103	1	0.66622	79.1289
GOTERM_BP_DIRECT	GO:0006874~cellular calcium ion homeostasis	5	0.00960061	0.0884311	STC2, HEXB, TPT1, CALR, TGFB1	305	93	16792	2.95999	1	0.667937	79.4849
GOTERM_BP_DIRECT	GO:0016358~dendrite development	3	0.00576037	0.0907788	APP, NRP1, MAP1B	305	28	16792	5.89883	1	0.675718	80.3703
GOTERM_BP_DIRECT	GO:0032689~negative regulation of interferon-gamma production	3	0.00576037	0.0907788	C1QBP, AXL, GAS6	305	28	16792	5.89883	1	0.675718	80.3703
GOTERM_BP_DIRECT	GO:0043406~positive regulation of MAP kinase activity	4	0.00768049	0.0912411	FGFR1, PDGFRB, TGFB1, IQGAP1	305	59	16792	3.73259	1	0.675417	80.5403
GOTERM_BP_DIRECT	GO:0009612~response to mechanical stimulus	4	0.00768049	0.0912411	TNC, COL3A1, POSTN, THBS1	305	59	16792	3.73259	1	0.675417	80.5403
GOTERM_BP_DIRECT	GO:0042981~regulation of apoptotic process	8	0.015361	0.0923364	RTN4, BMP1, ACTN4, VCP, TPT1, ACTN1, CALR, TGFB1	305	213	16792	2.06782	1	0.677757	80.9377
GOTERM_BP_DIRECT	GO:0050679~positive regulation of epithelial cell proliferation	4	0.00768049	0.09482	HTRA1, LAMC1, LAMB1, TGFB1	305	60	16792	3.67038	1	0.685704	81.8107
GOTERM_BP_DIRECT	GO:0048008~platelet-derived growth factor receptor signaling pathway	3	0.00576037	0.0963802	NRP1, PDGFRB, IQGAP1	305	29	16792	5.69542	1	0.689748	82.3397
GOTERM_BP_DIRECT	GO:0006754~ATP biosynthetic process	3	0.00576037	0.0963802	ALDOA, PKM, TGFB1	305	29	16792	5.69542	1	0.689748	82.3397
GOTERM_BP_DIRECT	GO:0001933~negative regulation of protein phosphorylation	4	0.00768049	0.0984557	CORO1C, FBLN1, CD109, TGFB1	305	61	16792	3.61021	1	0.695705	83.0209
GOTERM_BP_DIRECT	GO:0006950~response to stress	4	0.00768049	0.0984557	HSP90AB1, HSP90B1, HSP90AA1, NPM1	305	61	16792	3.61021	1	0.695705	83.0209
