# Supplementary material for: Small extracellular vesicles derived from human MSCs prevent allergic airway inflammation via immunomodulation on pulmonary macrophages
Source: Cell Death Dis. 2020 Jun 1;11(6):409. doi: 10.1038/s41419-020-2606-x (PMC7264182; doi:10.1038/s41419-020-2606-x)
Supplement: Supplementary file 10 — Supplementary Table 4 [file 41419_2020_2606_MOESM10_ESM.xlsx]

## Sheet: GOTERM_MF_DIRECT
Supplementary Table 4. GOTERM_MF_DIRECT
Category	Term	Count	%	PValue	Genes	List Total	Pop Hits	Pop Total	Fold Enrichment	Bonferroni	Benjamini	FDR
GOTERM_MF_DIRECT	GO:0005515~protein binding	222	0.426267	8.28065e-13	XRCC5, A2M, LTBP1, LTBP2, U2AF2, LTBP4, FAM20C, XRCC6, FSTL3, SYNCRIP, POSTN, FSTL1, CCT3, APP, CD44, SERPINE2, PLOD3, RPLP0, FTL, PTPRK, KIF5B, PTPRG, SERPING1, MYH9, DCTN2, SERPINF2, TXNDC5, F2, PDGFRB, ALDOA, AHCY, RAD23A, DAG1, CALR, CDC37, CALU, NUDC, BMP1, HBA1, CD63, ECM1, GAS6, CCT7, CCT5, UBA1, UBA2, CCT8, HSPA13, DPP3, RTN4, NRP1, PDIA3, LDLR, PDIA6, PDIA4, CANX, YBX1, ACTR3, PKM, HSPH1…	309	8785	16881	1.38055	4.20683e-10	8.41365e-11	1.19518e-09
GOTERM_MF_DIRECT	GO:0044822~poly(A) RNA binding	60	0.115207	1.41859e-13	RTN4, XRCC5, HSP90AB1, PDIA3, U2AF2, XRCC6, SYNCRIP, PDIA4, CCT3, CLTC, PRDX1, CANX, YBX1, PKM, PRMT1, RPLP0, TPT1, DYNC1H1, HSP90AA1, DARS, ACTN4, DDX39B, EEF2, CCT6A, MYH9, FLNB, HNRNPR, NCL, FLNA, PURA, EIF4G1, ARCN1, EIF4A1, UBC, ALDOA, YWHAZ, GANAB, CALR, NPM1, HSPA8, ENO1, PLEC, EEF1A1, P4HB, TCP1, FSCN1, ILF3, SSB, ETF1, YWHAE, CAPRIN1, APEH, YWHAG, LRP1, ILF2, VCP, UBA1, PSMC1, SPTBN1, KC…	309	1129	16881	2.90333	7.20783e-11	2.40261e-11	2.04781e-10
GOTERM_MF_DIRECT	GO:0005509~calcium ion binding	54	0.103687	1.49754e-18	LTBP1, LDLR, LTBP2, LTBP3, LTBP4, CLSTN1, FAM20C, FSTL1, EDIL3, PRKCSH, CANX, IQGAP1, GSN, TPT1, PLS3, ACTN4, MMP19, ACTN1, NUCB1, F2, NUCB2, FKBP10, PROS1, PAM, FKBP9, PAMR1, DAG1, C1R, PCDHGC3, C1S, CALR, TPM4, CALU, ANXA6, FAT1, COMP, FBN2, HSPA5, THBS1, THBS2, SDF4, BMP1, EFEMP2, FBN1, NID1, SPARC, CAPN2, ANXA5, GAS6, CAPN1, HSP90B1, FBLN1, LRP1, SPTAN1	309	717	16881	4.11447	7.60751e-16	7.60751e-16	2.16133e-15
GOTERM_MF_DIRECT	GO:0005524~ATP binding	48	0.0921659	0.000158817	HSP90AB1, XRCC5, FGFR1, NRBP1, NARS, XRCC6, FAM20C, CCT3, KARS, PKM, ACTR3, HSPH1, ACTR1A, HSPA4, HSPA5, DYNC1H1, HSPA8, ACTB, ACTC1, TCP1, HSP90AA1, KIF5B, DARS, SARS, DDX39B, AXL, GARS, ACLY, CCT6A, MYH9, CCT7, ATP6V1A, HYOU1, HSP90B1, CCT5, PSMC5, ILF2, VCP, UBA1, PSMC3, UBA2, CCT8, EIF4A1, PSMC1, HARS, PDGFRB, HSPA13, PGK1	309	1495	16881	1.75404	0.0775163	0.00366081	0.228969
GOTERM_MF_DIRECT	GO:0042802~identical protein binding	40	0.0768049	3.5547e-09	ALDOA, BCAT1, FGFR1, YWHAZ, AHCY, LDLR, VIM, VTN, C1S, PRDX1, APP, PRMT1, APOA1, ALB, PTX3, THBS1, SDF4, GAPDH, FN1, FTL, ACTB, HSP90AA1, PTPRG, DDX39B, DPYSL2, FLNB, NCL, DCTN2, CCT7, APEH, CORO1B, BLMH, FBLN1, G6PD, VCP, PSMC3, IGF2R, COL1A2, SDCBP, COL1A1	309	749	16881	2.91755	1.80579e-06	1.80579e-07	5.13034e-06
GOTERM_MF_DIRECT	GO:0098641~cadherin binding involved in cell-cell adhesion	33	0.0633641	2.42899e-16	RTN4, ALDOA, HSP90AB1, TLN1, YWHAZ, CALD1, CAPZA1, CAPZB, PRDX1, IQGAP1, PKM, HSPA5, NUDC, HSPA8, PLEC, ENO1, KIF5B, FSCN1, YWHAB, EEF2, CLIC1, MYH9, FLNB, YWHAE, FLNA, EIF4G1, CORO1B, CCT8, SDCBP, SPTBN1, EEF1G, EEF1D, SPTAN1	309	290	16881	6.21664	1.12799e-13	5.63993e-14	3.21965e-13
GOTERM_MF_DIRECT	GO:0042803~protein homodimerization activity	22	0.0422427	0.0270354	GNPTG, B4GALT1, FGFR1, NRBP1, HSP90AA1, STC2, ACTN4, CSF1, HEXB, ACTN1, MYH9, FLNA, TGFB1, TGFB2, ANXA6, NBL1, G6PD, PLOD1, SERPINF2, NPM1, SDCBP, PDCD6IP	309	730	16881	1.64642	0.999999	0.223646	32.6698
GOTERM_MF_DIRECT	GO:0005178~integrin binding	19	0.0364823	5.85777e-13	P4HB, TLN1, ACTN4, LTBP4, COL3A1, FBN1, ACTN1, VTN, MFGE8, EDIL3, CALR, TIMP2, COL5A1, CD9, FBLN1, LAMB2, TGFBI, THBS1, FN1	309	105	16881	9.88562	2.97563e-10	7.43907e-11	8.4539e-10
GOTERM_MF_DIRECT	GO:0003723~RNA binding	19	0.0364823	0.0119175	U2AF2, SARS, SYNCRIP, ILF3, SSB, PRKCSH, ETF1, NCL, HNRNPR, YBX1, CAPRIN1, PURA, EIF4G1, PSMA1, HSP90B1, EIF3B, PSMA6, ILF2, NPM1	309	547	16881	1.89761	0.997736	0.119164	15.889
GOTERM_MF_DIRECT	GO:0051082~unfolded protein binding	18	0.0345622	1.48149e-11	HSP90AB1, TCP1, HSP90AA1, CCT3, CCT6A, CALR, CANX, CDC37, CCT7, CCT5, HSP90B1, NPM1, CCT8, SIL1, HSPA5, UGGT1, HSPA8, NUDC	309	110	16881	8.93963	7.52593e-09	1.07513e-09	2.13816e-08
GOTERM_MF_DIRECT	GO:0051015~actin filament binding	18	0.0345622	2.87368e-10	TLN1, ACTN4, FSCN1, ACTN1, EEF2, MYH9, FLNC, TPM1, CAPZB, TPM4, FLNA, TPM3, ACTR3, CORO1C, CORO1B, MARCKS, WDR1, PLS3	309	132	16881	7.44969	1.45983e-07	1.82479e-08	4.14746e-07
GOTERM_MF_DIRECT	GO:0008201~heparin binding	18	0.0345622	5.80464e-09	NRP2, FGFR1, NRP1, LTBP2, FBN1, POSTN, VTN, FSTL1, ABI3BP, COL5A1, APP, SERPINE2, COMP, SERPINC1, SERPIND1, THBS1, THBS2, FN1	309	160	16881	6.146	2.94875e-06	2.68069e-07	8.37758e-06
GOTERM_MF_DIRECT	GO:0003779~actin binding	16	0.030722	0.000189153	GC, ALDOA, ACTN4, CALD1, CAPZA2, CAPZA1, FSCN1, DAG1, MYH9, FLNB, CAPZB, TPM1, GSN, SPTBN1, PLEC, SPTAN1	309	278	16881	3.14423	0.0916256	0.00399611	0.272649
GOTERM_MF_DIRECT	GO:0019899~enzyme binding	16	0.030722	0.00123667	P4HB, A2M, STC2, U2AF2, YWHAB, ECM1, YWHAE, TGFB1, LAMP2, APP, PRMT1, APOA1, IGF2R, PDGFRB, HSPA5, HSPA8	309	333	16881	2.62492	0.466672	0.0207359	1.77008
GOTERM_MF_DIRECT	GO:0004867~serine-type endopeptidase inhibitor activity	15	0.0288018	2.42206e-09	A2M, PZP, CD109, SERPING1, SERPINI1, APP, SERPINE2, SERPINF2, COL6A3, SERPINC1, TFPI, ITIH2, SERPIND1, ITIH3, CRIM1	309	97	16881	8.4481	1.23041e-06	1.36712e-07	3.49566e-06
GOTERM_MF_DIRECT	GO:0005198~structural molecule activity	14	0.0268817	0.000633702	COPA, MAP1B, VIM, LMNA, CLTC, KRT9, COPB2, TUBB, PSMD13, LAMB2, COPB1, KRT1, LAMB1, TUBA1B	309	247	16881	3.0965	0.275318	0.0118559	0.910711
GOTERM_MF_DIRECT	GO:0019901~protein kinase binding	14	0.0268817	0.0211243	HSP90AB1, EEF1A1, PTPRK, PAM, YWHAZ, CSPG4, EEF2, DPYSL2, CLTC, IQGAP1, CDC37, AP2A1, NPM1, PDGFRB	309	376	16881	2.03414	0.999981	0.188263	26.519
GOTERM_MF_DIRECT	GO:0004866~endopeptidase inhibitor activity	13	0.0249616	3.8904e-12	A2M, PZP, C4A, C3, SERPINF2, CD109, TFPI, ITIH2, ITIH3, SERPIND1, PROS1, USP14, AHSG	309	40	16881	17.7551	1.97635e-09	3.29391e-10	5.6149e-09
GOTERM_MF_DIRECT	GO:0004252~serine-type endopeptidase activity	13	0.0249616	0.00260347	BMP1, C4A, C3, PAMR1, MMP19, C1R, C1S, MMP2, APEH, TPP1, HTRA1, F2, C1RL	309	255	16881	2.78511	0.734007	0.0371299	3.69247
GOTERM_MF_DIRECT	GO:0001948~glycoprotein binding	12	0.0230415	2.32598e-08	HSP90AB1, HSP90AA1, LDLR, IGF2R, VIM, SDCBP, HSPA5, CALR, THBS1, CANX, FLNA, TGFB1	309	65	16881	10.0857	1.18159e-05	9.84665e-07	3.35699e-05
GOTERM_MF_DIRECT	GO:0005201~extracellular matrix structural constituent	12	0.0230415	3.23292e-08	FBLN1, EFEMP2, COMP, COL3A1, FBN1, COL1A2, COL1A1, FBN2, LAMC1, LAMB1, COL5A2, COL5A1	309	67	16881	9.78467	1.64231e-05	1.26333e-06	4.66593e-05
GOTERM_MF_DIRECT	GO:0005200~structural constituent of cytoskeleton	12	0.0230415	5.34915e-06	ACTB, KRT9, ACTR3, TUBB, TLN1, VIM, KRT2, SPTBN1, TUBA4B, TPM1, TUBA1B, SPTAN1	309	110	16881	5.95975	0.00271369	0.000169822	0.00771992
GOTERM_MF_DIRECT	GO:0016887~ATPase activity	12	0.0230415	0.000551481	ACTC1, HSP90AA1, PSMC5, VCP, PSMC3, PSMC1, DDX39B, CLU, HSPA5, MYH9, DYNC1H1, HSPA8	309	183	16881	3.58237	0.24439	0.0107202	0.792987
GOTERM_MF_DIRECT	GO:0032403~protein complex binding	12	0.0230415	0.00145199	P3H1, TUBB, AP2B1, FBLN1, LRP1, AP2A1, DDX39B, FBN1, DAG1, YWHAB, SPTBN1, IQGAP1	309	206	16881	3.18239	0.522002	0.0228031	2.07528
GOTERM_MF_DIRECT	GO:0019904~protein domain specific binding	12	0.0230415	0.0015714	TUBB, LAMP2, YWHAZ, YWHAG, VCP, GSN, YWHAB, YWHAQ, HSPA5, MYH9, YWHAE, IQGAP1	309	208	16881	3.15179	0.550177	0.0239184	2.24416
GOTERM_MF_DIRECT	GO:0031625~ubiquitin protein ligase binding	11	0.0211214	0.0383813	XRCC5, TUBB, TCP1, YWHAZ, VCP, CLU, HSPA5, CALR, YWHAE, TUBA1B, HSPA8	309	287	16881	2.09387	1	0.294468	43.1555
GOTERM_MF_DIRECT	GO:0005518~collagen binding	10	0.0192012	1.30248e-06	P3H1, CD44, COMP, TGFBI, MRC2, NID1, VTN, SPARC, ABI3BP, FN1	309	60	16881	9.10518	0.00066144	4.41096e-05	0.00187979
GOTERM_MF_DIRECT	GO:0002020~protease binding	10	0.0192012	9.5744e-05	A2M, LRP1, LDLR, SERPINF2, COMP, UBC, SERPINC1, TIMP2, ECM1, FN1	309	101	16881	5.40902	0.0474763	0.00242906	0.138094
GOTERM_MF_DIRECT	GO:0008022~protein C-terminus binding	10	0.0192012	0.00631288	XRCC5, FBLN1, AP2A1, XRCC6, VIM, YWHAB, YWHAQ, SDCBP, ECM1, NCL	309	182	16881	3.00171	0.959929	0.0772784	8.73473
GOTERM_MF_DIRECT	GO:0005506~iron ion binding	9	0.0172811	0.00709696	P3H1, P4HA2, PLOD1, PLOD2, PLOD3, HBA1, CALR, FTH1, FTL	309	153	16881	3.21359	0.973167	0.0825393	9.76858
GOTERM_MF_DIRECT	GO:0003725~double-stranded RNA binding	8	0.015361	0.000117952	HSP90AB1, ILF2, VIM, EIF4A1, ACTN1, ILF3, CLTC, TUBA1B	309	61	16881	7.16473	0.0581632	0.00284942	0.1701
GOTERM_MF_DIRECT	GO:0044325~ion channel binding	8	0.015361	0.00467853	HSP90AB1, HSP90AA1, ACTN4, YWHAQ, ACTN1, PRKCSH, YWHAE, FLNA	309	113	16881	3.86769	0.907659	0.0607667	6.5442
GOTERM_MF_DIRECT	GO:0030246~carbohydrate binding	8	0.015361	0.0679006	GANAB, MRC2, GAA, KRT1, CALR, NOMO1, CANX, CLEC11A	309	196	16881	2.22984	1	0.422788	63.7538
GOTERM_MF_DIRECT	GO:0051087~chaperone binding	7	0.0134409	0.00362566	HYOU1, ALB, CLU, HSPA5, HLA-B, CALR, CDC37	309	81	16881	4.7212	0.842004	0.0499637	5.10723
GOTERM_MF_DIRECT	GO:0048407~platelet-derived growth factor binding	6	0.0115207	8.2651e-07	COL3A1, COL1A2, PDGFRB, COL6A1, COL1A1, COL5A1	309	11	16881	29.7988	0.000419779	2.99901e-05	0.00119286
GOTERM_MF_DIRECT	GO:0023026~MHC class II protein complex binding	6	0.0115207	7.24863e-06	HSP90AB1, PKM, HSP90AA1, CD81, YWHAE, HSPA8	309	16	16881	20.4867	0.00367555	0.000216584	0.0104611
GOTERM_MF_DIRECT	GO:0031418~L-ascorbic acid binding	6	0.0115207	3.13292e-05	P3H1, PAM, P4HA2, PLOD1, PLOD2, PLOD3	309	21	16881	15.6089	0.0157895	0.000883803	0.0452065
GOTERM_MF_DIRECT	GO:0004298~threonine-type endopeptidase activity	6	0.0115207	3.13292e-05	PSMA2, PSMA1, PSMA6, PSMA4, PSMB3, PSMA3	309	21	16881	15.6089	0.0157895	0.000883803	0.0452065
GOTERM_MF_DIRECT	GO:0003756~protein disulfide isomerase activity	6	0.0115207	3.99409e-05	P4HB, ERO1A, PDIA3, TXNDC5, PDIA6, PDIA4	309	22	16881	14.8994	0.0200859	0.00106734	0.0576294
GOTERM_MF_DIRECT	GO:0008092~cytoskeletal protein binding	6	0.0115207	0.00176324	ALDOA, B4GALT1, KRT2, CAPN2, FLNC, TPM1	309	48	16881	6.82888	0.592011	0.0260235	2.51488
GOTERM_MF_DIRECT	GO:0050431~transforming growth factor beta binding	5	0.00960061	0.000166317	LTBP1, LTBP3, LTBP4, CD109, THBS1	309	16	16881	17.0722	0.0810246	0.00366699	0.239769
GOTERM_MF_DIRECT	GO:0051020~GTPase binding	5	0.00960061	0.00118324	HSP90AA1, SPTBN1, FLNA, YBX1, ENO1	309	26	16881	10.506	0.451978	0.0205257	1.69421
GOTERM_MF_DIRECT	GO:0050840~extracellular matrix binding	5	0.00960061	0.00118324	TGFBI, VTN, SPARC, THBS1, SSC5D	309	26	16881	10.506	0.451978	0.0205257	1.69421
GOTERM_MF_DIRECT	GO:0019838~growth factor binding	5	0.00960061	0.00136926	NRP2, A2M, NRP1, LTBP2, SDCBP	309	27	16881	10.1169	0.501454	0.0222033	1.95812
GOTERM_MF_DIRECT	GO:0001786~phosphatidylserine binding	5	0.00960061	0.00446721	AXL, MFGE8, THBS1, GAS6, HSPA8	309	37	16881	7.38258	0.897144	0.0596198	6.25743
GOTERM_MF_DIRECT	GO:0008307~structural constituent of muscle	5	0.00960061	0.00705158	DAG1, TPM1, TPM4, PLEC, TPM3	309	42	16881	6.5037	0.972536	0.0839463	9.70904
GOTERM_MF_DIRECT	GO:0046332~SMAD binding	5	0.00960061	0.00766533	COL3A1, COL1A2, COL5A2, FLNA, PURA	309	43	16881	6.35245	0.979939	0.0868971	10.5112
GOTERM_MF_DIRECT	GO:0005044~scavenger receptor activity	5	0.00960061	0.0112601	LGALS3BP, VTN, LOXL3, LOXL2, SSC5D	309	48	16881	5.69074	0.996825	0.117553	15.0778
GOTERM_MF_DIRECT	GO:0008237~metallopeptidase activity	5	0.00960061	0.0607232	DPP3, ADAMTSL1, BMP1, NPEPPS, MMP2	309	81	16881	3.37229	1	0.396578	59.5105
GOTERM_MF_DIRECT	GO:0005543~phospholipid binding	5	0.00960061	0.0723482	APOA1, NSFL1C, SPTBN1, ARHGAP35, ANXA5	309	86	16881	3.17622	1	0.42938	66.1715
GOTERM_MF_DIRECT	GO:0001849~complement component C1q binding	4	0.00768049	0.000465686	C1QBP, C4A, CALR, PTX3	309	9	16881	24.2805	0.210711	0.00942028	0.670005
GOTERM_MF_DIRECT	GO:0043236~laminin binding	4	0.00768049	0.010277	NID1, THBS1, ECM1, SSC5D	309	25	16881	8.74097	0.994741	0.110073	13.8509
GOTERM_MF_DIRECT	GO:0001968~fibronectin binding	4	0.00768049	0.0114632	FBLN1, FSTL3, THBS1, SSC5D	309	26	16881	8.40478	0.99714	0.117164	15.3291
GOTERM_MF_DIRECT	GO:0004553~hydrolase activity, hydrolyzing O-glycosyl compounds	4	0.00768049	0.0169699	GANAB, HEXA, HEXB, GAA	309	30	16881	7.28414	0.999833	0.156744	21.8876
GOTERM_MF_DIRECT	GO:0051219~phosphoprotein binding	4	0.00768049	0.023717	IGF2R, YWHAB, PRKCSH, YWHAE	309	34	16881	6.42718	0.999995	0.205518	29.2786
GOTERM_MF_DIRECT	GO:0003746~translation elongation factor activity	4	0.00768049	0.023717	EEF1A1, EEF1G, EEF2, EEF1D	309	34	16881	6.42718	0.999995	0.205518	29.2786
GOTERM_MF_DIRECT	GO:0031072~heat shock protein binding	4	0.00768049	0.0409367	HSP90AB1, EEF1D, CDC37, HSPA8	309	42	16881	5.20296	1	0.306563	45.2972
GOTERM_MF_DIRECT	GO:0005080~protein kinase C binding	4	0.00768049	0.0513611	YWHAG, C1QBP, MARCKS, PRKCSH	309	46	16881	4.75053	1	0.360087	53.2795
GOTERM_MF_DIRECT	GO:0004175~endopeptidase activity	4	0.00768049	0.0756055	PSMA6, TPP1, PSMA3, PSMD2	309	54	16881	4.04675	1	0.439429	67.8461
GOTERM_MF_DIRECT	GO:0005507~copper ion binding	4	0.00768049	0.082329	PAM, ALB, LOXL3, LOXL2	309	56	16881	3.90222	1	0.463939	71.0613
GOTERM_MF_DIRECT	GO:0042277~peptide binding	4	0.00768049	0.0928753	TPP1, RPLP0, NPEPPS, CALR	309	59	16881	3.7038	1	0.497291	75.5079
GOTERM_MF_DIRECT	GO:0008475~procollagen-lysine 5-dioxygenase activity	3	0.00576037	0.000983465	PLOD1, PLOD2, PLOD3	309	3	16881	54.6311	0.393376	0.0176932	1.41005
GOTERM_MF_DIRECT	GO:0036402~proteasome-activating ATPase activity	3	0.00576037	0.0047417	PSMC5, PSMC3, PSMC1	309	6	16881	27.3155	0.910589	0.060033	6.62976
GOTERM_MF_DIRECT	GO:0003691~double-stranded telomeric DNA binding	3	0.00576037	0.00863993	XRCC5, XRCC6, PURA	309	8	16881	20.4867	0.987822	0.0953302	11.7713
GOTERM_MF_DIRECT	GO:0017166~vinculin binding	3	0.00576037	0.0135552	TLN1, DAG1, ACTN1	309	10	16881	16.3893	0.999025	0.131938	17.8788
GOTERM_MF_DIRECT	GO:0016504~peptidase activator activity	3	0.00576037	0.0135552	APP, FBLN1, FN1	309	10	16881	16.3893	0.999025	0.131938	17.8788
GOTERM_MF_DIRECT	GO:0043394~proteoglycan binding	3	0.00576037	0.0163696	NID1, THBS1, COL5A1	309	11	16881	14.8994	0.999772	0.154386	21.1963
GOTERM_MF_DIRECT	GO:0044183~protein binding involved in protein folding	3	0.00576037	0.0261285	CCT3, CCT6A, CALR	309	14	16881	11.7067	0.999999	0.220475	31.7584
GOTERM_MF_DIRECT	GO:0030506~ankyrin binding	3	0.00576037	0.0507973	SPTBN1, FLNC, PLEC	309	20	16881	8.19466	1	0.361653	52.8771
GOTERM_MF_DIRECT	GO:0030234~enzyme regulator activity	3	0.00576037	0.0507973	PPP1R7, PSMD2, PSMD3	309	20	16881	8.19466	1	0.361653	52.8771
GOTERM_MF_DIRECT	GO:0016853~isomerase activity	3	0.00576037	0.0554844	P4HB, PDIA3, TXNDC5	309	21	16881	7.80444	1	0.373566	56.1262
GOTERM_MF_DIRECT	GO:0017025~TBP-class protein binding	3	0.00576037	0.0554844	PSMC5, PSMC3, PSMC1	309	21	16881	7.80444	1	0.373566	56.1262
GOTERM_MF_DIRECT	GO:0005540~hyaluronic acid binding	3	0.00576037	0.0652868	TNFAIP6, C1QBP, CD44	309	23	16881	7.12579	1	0.41486	62.2589
GOTERM_MF_DIRECT	GO:0017134~fibroblast growth factor binding	3	0.00576037	0.0652868	GLG1, FGFR1, THBS1	309	23	16881	7.12579	1	0.41486	62.2589
GOTERM_MF_DIRECT	GO:0042162~telomeric DNA binding	3	0.00576037	0.0703887	XRCC5, XRCC6, NCL	309	24	16881	6.82888	1	0.429814	65.1255
GOTERM_MF_DIRECT	GO:0008135~translation factor activity, RNA binding	3	0.00576037	0.0976541	EIF4G1, EIF4A1, EEF1D	309	29	16881	5.65149	1	0.510846	77.3056
GOTERM_MF_DIRECT	GO:0002135~CTP binding	2	0.00384025	0.0361589	HSP90AB1, HSP90AA1	309	2	16881	54.6311	1	0.284011	41.2297
GOTERM_MF_DIRECT	GO:0004563~beta-N-acetylhexosaminidase activity	2	0.00384025	0.0537466	HEXA, HEXB	309	3	16881	36.4207	1	0.368762	54.9467
GOTERM_MF_DIRECT	GO:0005010~insulin-like growth factor-activated receptor activity	2	0.00384025	0.0537466	IGF2R, CRIM1	309	3	16881	36.4207	1	0.368762	54.9467
GOTERM_MF_DIRECT	GO:0002134~UTP binding	2	0.00384025	0.0537466	HSP90AB1, HSP90AA1	309	3	16881	36.4207	1	0.368762	54.9467
GOTERM_MF_DIRECT	GO:0017098~sulfonylurea receptor binding	2	0.00384025	0.0537466	HSP90AB1, HSP90AA1	309	3	16881	36.4207	1	0.368762	54.9467
GOTERM_MF_DIRECT	GO:0004720~protein-lysine 6-oxidase activity	2	0.00384025	0.0537466	LOXL3, LOXL2	309	3	16881	36.4207	1	0.368762	54.9467
GOTERM_MF_DIRECT	GO:0070051~fibrinogen binding	2	0.00384025	0.0537466	FBLN1, THBS1	309	3	16881	36.4207	1	0.368762	54.9467
GOTERM_MF_DIRECT	GO:0032564~dATP binding	2	0.00384025	0.0710144	HSP90AB1, HSP90AA1	309	4	16881	27.3155	1	0.427941	65.4627
GOTERM_MF_DIRECT	GO:0050815~phosphoserine binding	2	0.00384025	0.0710144	YWHAB, YWHAE	309	4	16881	27.3155	1	0.427941	65.4627
GOTERM_MF_DIRECT	GO:0004656~procollagen-proline 4-dioxygenase activity	2	0.00384025	0.0710144	P4HB, P4HA2	309	4	16881	27.3155	1	0.427941	65.4627
GOTERM_MF_DIRECT	GO:0034714~type III transforming growth factor beta receptor binding	2	0.00384025	0.0710144	TGFB1, TGFB2	309	4	16881	27.3155	1	0.427941	65.4627
GOTERM_MF_DIRECT	GO:0038085~vascular endothelial growth factor binding	2	0.00384025	0.0879681	NRP1, PDGFRB	309	5	16881	21.8524	1	0.482543	73.5246
GOTERM_MF_DIRECT	GO:0016641~oxidoreductase activity, acting on the CH-NH2 group of donors, oxygen as acceptor	2	0.00384025	0.0879681	LOXL3, LOXL2	309	5	16881	21.8524	1	0.482543	73.5246
GOTERM_MF_DIRECT	GO:0030023~extracellular matrix constituent conferring elasticity	2	0.00384025	0.0879681	FBN1, FBN2	309	5	16881	21.8524	1	0.482543	73.5246
GOTERM_MF_DIRECT	GO:0051575~5'-deoxyribose-5-phosphate lyase activity	2	0.00384025	0.0879681	XRCC5, XRCC6	309	5	16881	21.8524	1	0.482543	73.5246
GOTERM_MF_DIRECT	GO:0044877~macromolecular complex binding	2	0.00384025	0.0879681	XRCC5, XRCC6	309	5	16881	21.8524	1	0.482543	73.5246
GOTERM_MF_DIRECT	GO:0030911~TPR domain binding	2	0.00384025	0.0879681	HSP90AB1, HSP90AA1	309	5	16881	21.8524	1	0.482543	73.5246
